# Supplementary material for: Genome-Wide Association Analysis of Sweet Pepper (Capsicum annuum) Based on Agronomic Traits Using PepperSNP50K
Source: Plants (Basel). 2025 May 17;14(10):1506. doi: 10.3390/plants14101506 (PMC12114862; doi:10.3390/plants14101506)
Supplement: Supplementary file 1 [file plants-14-01506-s001.zip › Supplementary Tables.xlsx]

## Sheet: Supplementary Table S1
Supplementary Table S1 Sweet Pepper Germplasm Information
Material number	Material name	Source (country, company or province)
001	2019(DP232♀-2)-1-1-1-1-1	Bejo,Holland
002	2017(S13-1)-1-1	Monsanto,America
003	2019(NBEP11-2)-1-1	Hazera, Israel
004	2017(1615-1)-1-1-1	Chiba Vegetable Seed，Japan
005	2017(4B-2[C19])-1-1	Limagland, France
006	2018(GG-54)-1-1-1	Xinzhou,China
007	2019(NBEP41-1)-1-1	Hazera, Israel
008	2019(YP56)-1	Yuanping,China
009	2018(GC-59-2)-1-1-1	Xinzhou,China
010	2019(YP8)-1	Yuanping,China
011	2019(F389)-DH140-1	Taiyuan,China
012	2018M6-DH477-1	Taiyuan,China
013	2019(NBEP40-1)-1-2-1-1-1-1	Monsanto,America
014	2018M6-DH471-1-1	Taiyuan,China
015	2019(NBEP40-1)-3-1	Hazera, Israel
016	2017(J5-1)-1-1-1-1-1-1	Dupout，America
017	2019(DP185♀-1)-4-1-1-1-1	Bejo,Holland
018	2019(YP55)-1	Yuanping,China
019	2018(GC-59-2)-2-1	Xinzhou,China
020	2018M6-DH471-1-1-1-1	Taiyuan,China
021	2019(NBEP31-1)-1-1	Hazera, Israel
022	2018F362-DH161-1-1	Taiyuan,China
023	2018M6-DH471-1	Taiyuan,China
024	2017(P37-2-2017(0834))-2-1-1	Syngenta,Switzerland
025	2018(DP232♀)-1-1	Enxa Zaden,Holland
026	2019F390-DH98-1-1-1	Taiyuan,China
027	2019YP25Z-2-1-1-1-1	Yuanping,China
028	2018(DP272♀)-1-1-1	Enxa Zaden,Holland
029	2019YP7-1	Yuanping,China
030	2018M6-DH478-1	Taiyuan,China
031	2018(GC49)-1-1-1-1-1	Xinzhou,China
032	2018M6-DH478-1-1-1	Taiyuan,China
033	2017(Y6)-DH154-1-1	Shuozhou,China
034	2018M10-DH396-1	Taiyuan,China
035	2018YP72-1-2-1-1-1-1	Yuanping,China
036	2018MIX-DH394-1	Taiyuan,China
037	2018(GC45)-1-1-1-1	Xinzhou,China
038	2018YF-DH171-1-1-1	Shuozhou,China
039	2019(NBEJX2-1)-1-1-1-1-1	Monsanto,America
040	2019(NBEP40-1)-1-2-1	Hazera, Israel
041	2019(F317)-DH133-1	Taiyuan,China
042	2018(GC42)-1-1-1-1-1	Xinzhou,China
043	2019(F388)-DH102-1	Taiyuan,China
044	2018HH16-DH45-1	Beijing,China
045	2017(J115-1)-1-2-1-1-1-1	Moroboshi Seed，Japan
046	2017(F10-1)-1-1-1	Nunhems,Holland
047	2018(GC42)-1-1-1-1-1-1	Xinzhou,China
048	2017(TF)-1	Monsanto,America
049	2018MIX-DH394-1	Taiyuan,China
050	2017(m98-1)-1-2-1	Taiyuan,China
051	2018M10-DH364-1	Taiyuan,China
052	2017(18160)-1-1-1	Seminis，America
053	2017(Y6)-DH154-1	Shuozhou,China
054	2017(1317-2)-1-1-1	Chiba Vegetable Seed，Japan
055	2018(DP272♀)-2-1	Enxa Zaden,Holland
056	2017(1784-3)-1-1-1-1	Takii Seed，Japan
057	2018MIX-DH394-1	Taiyuan,China
058	2018(DP225♂)-1-1-1-1	Enxa Zaden,Holland
059	2018(DP232♀)-1-1-1	Enxa Zaden,Holland
060	2018HH16-DH140-1-1-1	Beijing,China
061	2018YF-DH208-1-1-1	Shuozhou,China
062	2018(DP232♀)-1-1	Enxa Zaden,Holland
063	2017MIX-DH68-1-2	Taiyuan,China
064	2018M7-DH474-1-1-1-1	Taiyuan,China
065	2017(P22-3[0406])-1	Syngenta,Switzerland
066	2018HG-DH312-1	Shuozhou,China
067	2018HH16-DH262-1	Beijing,China
068	2019YP68-2	Yuanping,China
069	2018HH16-DH102-1	Beijing,China
070	208(GC-41)-1-1-1	Xinzhou,China
071	2017(8B-3[107♀])-1-1	Limagland, France
072	2019(P45)-DH69-1	Hazera, Israel
073	2017(YING6)-DH154-1-1-1	Shuozhou,China
074	2018M6-DH478-1-1-1	Taiyuan,China
075	2017(J115-1)-2-1-1	Moroboshi Seed，Japan
076	2018(DP285♀)-1	Enxa Zaden,Holland
077	2020(HN42)-1-1	Hainan,China
078	2018(DP237♂)-1	Enxa Zaden,Holland
079	2017(P66-2)-5-1	Syngenta,Switzerland
080	2017(J27-1)-1-2-1-1-1	Moroboshi Seed，Japan
081	2017(P66-2)-1-1	Syngenta,Switzerland
082	2020(HN35)-1-1	Hainan,China
083	2017(18060)-1-1	Seminis，America
084	2019(NBEP24-1)	Hazera, Israel
085	2017(Y6)-DH154-1-1-1	Shuozhou,China
086	2017(17006-1)-1-1	Takii Seed，Japan
087	2018MIX-DH394-1-1	Taiyuan,China
088	2018(NBEE5-1)-2	Hazera, Israel
089	2017(0908-1)-1	Sakata Seed，Japan
090	2019YP68-1	Yuanping,China
091	2019(NBEP16-1)	Hazera, Israel
092	2017MIX-DH8-1	Taiyuan,China
093	2017(F2-1)-1-1	Nunhems,Holland
094	2017(C21-△)-1	Rijk Zwaan,Holland
095	2018(DP232♀)-3	Enxa Zaden,Holland
096	2017(8B-2(2013))-1-1	Limagland, France
097	2018(DP2152♂)-1	Enxa Zaden,Holland
098	2017(P2-2(D3))-2-1-1	Syngenta,Switzerland
099	2018(DP232♀)-2	Enxa Zaden,Holland
100	2018HH16-DH3-1-1-1-1	Beijing,China
101	2017(MIX0919)-DH20-1	Taiyuan,China
102	2017MIX-DH8-1-1	Taiyuan,China
103	2019DP201♂-2-1-1-1-1-1-1	Bejo,Holland
104	2017(F1-1)-2-1-3-3-1-1	Nunhems,Holland
105	2017(P66-2)-5-1	Syngenta,Switzerland
106	2018(NBEE5-1)-2	Hazera, Israel
107	2017MIX-DH68-1-1	Taiyuan,China
108	2019(NBEP6-1)	Hazera, Israel
109	2017(J21-1)-2-1-1	Monsanto,America
110	2017(P100-1)-1-1-1	Syngenta,Switzerland
111	2017(J29-1)-3-2	Moroboshi Seed，Japan
112	2017(P50-2)-1-1	Syngenta,Switzerland
113	2019(NBEP5-2)	Hazera, Israel
114	2018(DP225♂)-1	Enxa Zaden,Holland
115	2018HH16-DH140-1	Beijing,China
116	2019(NBEP5-1)	Hazera, Israel
117	2017(17006-1)-1-1	Takii Seed，Japan
118	2017(F2-1)-1-1	Nunhems,Holland
119	2017(P5-3)-1-1	Syngenta,Switzerland
120	2017(P62-1)-2-1	Syngenta,Switzerland
121	2017(J135-1)-3-1	Moroboshi Seed，Japan
122	2017(1784-3)-1-1-2-1-1-1-1-1	Takii Seed，Japan
123	2017(J115-1)-2-1-2-1	Moroboshi Seed，Japan
124	2018HG-DH314-1-1-1	Shuozhou,China
125	2019(TL19-01)-1	Tunliu,China
126	2017(18060)-1-1	Seminis，America
127	2017(P62-1)-2-1	Syngenta,Switzerland
128	2017MIX-DH68-1	Taiyuan,China
129	2017MIX-DH56-1	Taiyuan,China
130	2017(P66-2)-1-1	Syngenta,Switzerland
131	2018(DP223♂)-1	Enxa Zaden,Holland
132	2017(4B-2(2013))-1-1-1-1-1-1	Limagland, France
133	2020PF-3-1-1-1	Hainan,China
134	2017(S13-1)-1-1	Monsanto,America
135	2017(17006-3)-2-1-1	Takii Seed，Japan
136	2017(1615-1)-1-1-1-1	Chiba Vegetable Seed，Japan
137	2017(C2-1)-1	Rijk Zwaan,Holland
138	2018(DP291♀)-1	Enxa Zaden,Holland
139	2017(J115-1)-2-1-1	Moroboshi Seed，Japan
140	2019(NBEP42-2)	Hazera, Israel
141	2020ZZMIX-DH8-1	Zhangzi,China
142	2018(GC-63-1)-4-2-1	Xinzhou,China
143	2019DP182♀-2-1-1-1-1-1-1	Bejo,Holland
144	2019(NBEP23-2)	Hazera, Israel
145	2019YP2-1	Yuanping,China
146	2018YP5-1-1	Yuanping,China
147	2018(DP232♀)-1	Enxa Zaden,Holland
148	2018(DP220♀)-1	Enxa Zaden,Holland
149	2019(F386)-DH42-1	Taiyuan,China
150	2018(DP287♀)-1	Enxa Zaden,Holland
151	2020(HN32)-1-1	Hainan,China
152	2017(18160)-1-1-1-1	Seminis，America
153	2017(C22-1)-1-1	Rijk Zwaan,Holland
154	2019(321)-DH27-1	Zhangzi,China
155	2018YP75-2-2-1-1-1-1-1	Yuanping,China
156	2017(C16-1)-1-2-1-1-1-1	Rijk Zwaan,Holland
157	2018HH16-DH41-1-1-1	Beijing,China
158	2018M7-DH457-2-1-1-3-1	Taiyuan,China
159	2018(DP225♂)-2	Enxa Zaden,Holland
160	2017(F10-1)-1-1	Nunhems,Holland
161	2017(18002)-1-1-2-1-1	Seminis，America
162	2019YP9-2-1-1-1-1	Yuanping,China
163	2019(NBEJX2-1)-1-1-1-1-1	Monsanto,America
164	2020(HN42)-1-1	Hainan,China
165	2019YP56-2-1-1-1	Yuanping,China
166	2018HG-DH312-1-1	Shuozhou,China
167	2018HH16-DH76-1-1-1	Beijing,China
168	2018M6-DH447-1-1-1	Taiyuan,China
169	2017(18060)-1-1	Seminis，America
170	2017(C16-1)-1-3-1-1-1-1	Rijk Zwaan,Holland
171	2018M6-DH478-1-1	Taiyuan,China
172	2018HH16-DH140-1	Beijing,China
173	2018M6-DH447-1-1-1	Taiyuan,China
174	2018HG-DH273-1-1	Shuozhou,China
175	2020(HN35)-1-1	Hainan,China
176	2017(1615-1)-1-1-1-1	Chiba Vegetable Seed，Japan
177	2018(DP287♂)-1-1-1	Enxa Zaden,Holland
178	2018M7-DH474-1-1-1	Taiyuan,China
179	2018(DP285♂)-1-1	Enxa Zaden,Holland
180	2017(C21-△)-1-1-1-1-1	Rijk Zwaan,Holland
181	2017(Y9)-DH152-1	Shuozhou,China
182	2019YP42-1-1-1-1-1	Yuanping,China
183	2017(C3-1)-2-1	Rijk Zwaan,Holland
184	2017(17006-3)-2-1-1	Takii Seed，Japan
185	2019(NBEP24-1)	Hazera, Israel
186	2017(C16-1)-1-3-1-1-2-1	Rijk Zwaan,Holland
187	2017(J27-1)-1-1-1-1-1-1	Moroboshi Seed，Japan
188	2018(NBEE5-2)-1-1-1	Hazera, Israel
189	2017(MIX)-DH8-1-2-1	Taiyuan,China
190	2017(6B-1[1103])-1-1-1-1-1-1	Limagland, France
191	2018M7-DH457-2-1-1-1	Taiyuan,China
192	2018YUANPING55-1-1	Yuanping,China
193	2017(C3-1)-2-1-1	Rijk Zwaan,Holland
194	2018(DP228♀)-1	Enxa Zaden,Holland
195	2020ZZMIX-DH15-1	Zhangzi,China
196	2020(HN15)-1-1	Hainan,China
197	2020(HN34)-1-1	Hainan,China
198	2017(C4-1)-1	Rijk Zwaan,Holland
199	2018M10-DH389-1-1-1	Taiyuan,China
200	2019(TG19-13)-1-1-1-1-1-1	Charoen Pokphand, Thailand
201	2019(DP182♀-2)-1-2-1-1-1-1	Bejo,Holland
202	2017(C21-△)-1-1-1-1-1	Rijk Zwaan,Holland
203	2019(NBEP12-1)-1-1-1-1-1-1	Monsanto,America
204	2018MIX-DH394-2-1	Taiyuan,China
205	2019(NBEP12-1)-1-2-1-1-1-1	Monsanto,America
206	2017(C16-1)-1-1-1-1-1	Rijk Zwaan,Holland
207	2017(J115-1)-2-1-1-1	Moroboshi Seed，Japan
208	2017(1317-2)-1-1	Chiba Vegetable Seed，Japan
209	2021(XZ2184B-1)-1	Xinzhou,China
210	2021(XZ2184-5A-1)-1	Xinzhou,China
211	2019(NBEP24-1)-1-1-1-1	Monsanto,America
212	2018M7-DH457-2-1-1-3-1	Taiyuan,China
213	2018M7-DH458-1-1-1	Taiyuan,China
214	2019(NBEP19-2)-1-1-1-1-1	Monsanto,America
215	2018HG-DH312-1-1	Shuozhou,China
216	2019(XZ1DTJ)-2-1-1-1-1	Xinzhou,China
217	2019(NBEP19-2)-1-3-1-1-1-1	Monsanto,America

## Sheet: Supplementary Table S2
Supplementary Table S2 Phenotypic data for 217 sweet peppers
number	Material name	anther color	style_length	pedicel_attachment_status	leaf_shape	fruit_bearing_directions	green_and_ripe_fruit_color	fruit_surface_ridges	fruit_cross-section_shape	fruit_shoulder_shape	fruit_shape	placental_size	old_ripe_fruit_color	leaf_length/cm	leaf_width/cm	main_stem_length/cm	main_stem_thickness/cm	first_flower_festival_position	plant_height/cm	plant_width/cm	commercial_fruit_lengthwise_stem/cm	commercial_fruit_horizontal_stem/cm	fruit_stem_length/cm	fruit_pulp_thickness/cm	number_of_ventricles	single_fruit_weight/g
001	2019(DP232♀-2)-1-1-1-1-1	4	3	3	2	2	5	2	3	3	2	1	3	13.454	6.628	21.08	1.49	15.4	51.56	46.2	10	7.4	3.96	0.468	4	76.6
002	2017(S13-1)-1-1	3	3	3	1	2	5	3	4	1	1	3	3	17.118	8.614	16.62	1.152	13.2	32.9	38.18	3.648	5.1	3.24	0.252	4.33333	118.7
003	2019(NBEP11-2)-1-1	4	3	3	2	2	5	2	3	2	2	3	3	14.356	6.544	18.02	1.402	13.6	50.38	41.54	7.44	5.54	3	0.366	3.4	75.8
004	2017(1615-1)-1-1-1	4	2	3	1	2	5	3	4	3	3	1	3	17.244	8.502	15.48	1.554	11.6	54.7	53.58	9.32	5.04	3.26	0.376	3.8	112.86
005	2017(4B-2[C19])-1-1	4	3	1	2	2	4	3	4	2	4	2	3	12.784	7.204	12.62	1.1	8	48.56	37.12	7.46	5.3	1.78	0.32	3	66.72
006	2018(GG-54)-1-1-1	5	3	1	1	2	6	2	1	1	2	1	3	10.852	5.97	16.24	1.062	12.4	50.44	44.36	6.55	4.56	2.94	0.372	3.2	96.9
007	2019(NBEP41-1)-1-1	4	2	3	2	2	5	3	4	2	3	1	3	14.688	6.152	24.06	1.36	12.2	72.86	50.02	11.94	6.68	4.24	0.452	4.4	62.14
008	2019(YP56)-1	4	2	3	2	2	5	1	1	2	2	3	3	14.106	7.086	18.76	1.232	13.6	47.68	41.58	5.88	6.32	3.42	0.422	4	96.6
009	2018(GC-59-2)-1-1-1	4	3	3	1	2	5	2	1	2	1	3	3	15.93	7.92	11.94	1.434	11.4	42.12	41.28	5.24	6.38	3.16	0.428	3.8	31.6
010	2019(YP8)-1	4	3	2	2	2	5	3	4	3	1	2	3	11.922	6.008	14.62	1.492	11.6	55.04	41.8	5.8	6.5	3.18	0.384	4.2	84.38
011	2019(F389)-DH140-1	4	3	2	2	2	5	2	2	1	3	1	1	15.882	7.484	13.28	1.286	9.4	51.64	53.96	6.74	4.88	3.98	0.364	4.2	29.88
012	2018M6-DH477-1	5	3	3	2	1	5	2	1	2	1	3	3	11.264	5.972	14.12	0.966	13	39.02	37.36	4.1	5.66	2.16	0.3725	3.4	125.33
013	2019(NBEP40-1)-1-2-1-1-1-1	1	1	3	2	2	6	3	3	2	3	1	3	15.162	6.924	20.06	1.614	11.6	62.6	52.54	11.46	6.22	3.8	0.342	3	68.72
014	2018M6-DH471-1-1	6	3	3	2	2	6	3	1	1	1	3	3	15.916	7.314	16.56	1.292	13.8	51.98	49.9	4.3	6.18	3.06	0.4375	4	21.18
015	2019(NBEP40-1)-3-1	4	2	2	2	2	5	3	3	1	3	2	3	13.97	6.82	19.18	1.162	11	45.64	35.44	7.56	5.24	4.1	0.326	4	116.04
016	2017(J5-1)-1-1-1-1-1-1	4	1	1	2	2	5	1	4	2	3	1	3	13.878	6.132	18	1.24	11	58.14	49.9	8.56	4.98	4.96	0.334	2.4	68.94
017	2019(DP185♀-1)-4-1-1-1-1	3	1	3	2	2	3	2	4	3	5	1	3	13.302	6.076	15.52	1.696	14.2	36.08	41.46	9.24	6.16	3.22	0.372	3.6	121.6
018	2019(YP55)-1	4	3	3	2	1	5	3	1	3	3	2	3	14.226	7.396	13.96	1.184	11	45.74	41.78	6.72	4.14	2.78	0.26	3.6	56.3
019	2018(GC-59-2)-2-1	4	3	3	1	1	4	2	1	3	1	3	1	14.736	7.642	10.98	1.1	11.4	38.4	47.82	5.76	6.54	2.5	0.496	3.4	71.86
020	2018M6-DH471-1-1-1-1	4	2	3	2	2	6	2	1	1	1	3	3	18.964	8.42	21.04	1.454	12	63.26	56.26	4.9	6.375	4.225	0.465	4.4	60.38
021	2019(NBEP31-1)-1-1	4	2	3	2	2	5	3	4	2	1	2	3	16.02	8.014	19.52	1.382	12.2	61.24	44.4	6.78	7.02	3.42	0.432	3.8	58.86
022	2018F362-DH161-1-1	4	3	3	2	2	6	3	1	1	2	3	3	15.366	7.776	12.22	1.324	9.8	51.72	44	5.06	4.7	3.44	0.334	3.6	35.3
023	2018M6-DH471-1	4	3	3	2	1	6	3	4	1	1	3	3	17.214	6.994	16.72	1.346	12.2	54.02	47.48	4.02	5.38	3.1	0.474	4	36.24
024	2017(P37-2-2017(0834))-2-1-1	3	2	1	2	1	5	3	1	1	1	3	3	16.35	7.266	20.42	1.376	14.4	49.94	43	5.2	6.16	3.9	0.378	3.6	61.28
025	2018(DP232♀)-1-1	4	2	3	2	2	6	2	3	2	2	1	3	14.598	7.392	24.38	1.608	12.6	62.12	43.96	9.14	6.48	5.32	0.374	4.2	103.3
026	2019F390-DH98-1-1-1	4	2	3	3	2	5	3	2	1	2	1	3	13.584	6.57	22	1.586	11.6	52.9	55.88	8.02	3.1	3.22	0.2565	3	93.58
027	2019YP25Z-2-1-1-1-1	3	2	3	1	2	3	1	4	3	4	1	3	16.782	8.432	24.32	1.418	10.4	46.82	59.64	9.8	7.26	4.12	0.378	3.8	44.62
028	2018(DP272♀)-1-1-1	3	2	3	2	2	2	3	3	1	3	1	3	12.634	5.91	15.26	1.278	13.2	47.1	38.12	11.94	6.04	3.18	0.544	3	77.28
029	2019YP7-1	4	2	3	2	2	5	1	1	1	2	3	3	12.976	6.036	13.42	0.964	11.4	47.86	46.4	5.66	6.22	3.56	0.442	4.2	109.7
030	2018M6-DH478-1	4	3	3	2	2	6	2	4	1	1	3	3	14.128	7.136	13.32	1.186	13.4	46.38	41.1	4.24	5.58	3.8	0.436	3.8	58
031	2018(GC49)-1-1-1-1-1	4	3	1	2	1	3	1	1	1	1	2	3	15.474	6.376	16.8	1.498	11.8	69.48	49.84	4.68	4.68	3.32	0.252	3.2	71.56
032	2018M6-DH478-1-1-1	3	3	2	2	2	6	3	4	2	4	1	1	14.984	7.416	19.6	1.292	10.4	61.12	59.8	7.02	7.08	3.44	0.4725	3.2	54.1
033	2017(Y6)-DH154-1-1	3	2	3	1	2	5	2	4	2	1	2	3	14.206	7.668	11.92	1.122	10	48.78	45.72	6.42	7.12	3.16	0.562	3.6	53.92
034	2018M10-DH396-1	4	1	3	1	2	4	2	3	2	2	3	3	12.294	6.436	16.7	1.134	8.8	55.08	46.64	7.08	7.84	3.08	0.484	3.2	49.64
035	2018YP72-1-2-1-1-1-1	4	3	3	1	2	5	3	1	3	1	3	1	16	8.622	15.6	1.342	11.2	51.56	45.86	5.92	7.5	3.38	0.438	3.2	84
036	2018MIX-DH394-1	4	3	3	2	2	4	2	1	1	2	3	3	12.11	6.084	14.14	1.13	13.2	47.54	41.46	5.08	4.36	3.28	0.382	4.2	36.24
037	2018(GC45)-1-1-1-1	4	3	1	3	1	5	1	3	1	8	1	3	9.722	4.584	12.96	1.198	12.4	54.1	52.94	6.54	1.98	2.74	0.13	3.4	87.14
038	2018YF-DH171-1-1-1	4	3	3	2	1	6	3	4	1	1	2	3	16.3674	8.016	14.88	1.372	7.6	48.04	47.18	6.08	6.5	3.86	0.47	3.8	22.5
039	2019(NBEJX2-1)-1-1-1-1-1	3	2	2	1	2	5	1	3	2	2	3	3	16.918	9.006	24.58	1.412	14	58.64	49.8	6.46	6.06	4.7	0.328	3.6	62.9
040	2019(NBEP40-1)-1-2-1	4	2	3	2	2	6	2	4	2	3	1	3	15.076	7.018	20.6	1.348	12.6	65.84	48.26	12.752	6.48	4.94	0.406	3.8	112.28
041	2019(F317)-DH133-1	3	2	3	2	1	5	2	4	2	1	3	3	16.114	7.938	11.98	1.152	11.2	40.32	40.2	4.85	6.05	2.2	0.404	3	90.18
042	2018(GC42)-1-1-1-1-1	4	3	1	3	2	5	3	1	1	6	2	3	13.652	5.97	12.54	1.244	10.4	74.16	57.5	6.64	3.5	4.36	0.154	3	73.94
043	2019(F388)-DH102-1	6	3	3	2	2	3	3	3	1	4	1	3	16.384	8.564	13.7	1.454	10.8	51.08	46.9	5.92	5.76	3.06	0.3	4	58.56
044	2018HH16-DH45-1	4	3	3	2	1	5	3	4	2	4	3	3	15.652	7.624	13.68	1.678	12.2	62.68	54.66	7.48	7.72	4.04	0.378	4.4	119.34
045	2017(J115-1)-1-2-1-1-1-1	6	3	1	2	2	3	2	1	1	3	1	1	14.506	6.848	31.08	1.314	11.4	79.72	48.66	8.36	4.78	3.16	0.274	3.4	81.48
046	2017(F10-1)-1-1-1	5	3	1	1	2	5	3	3	3	2	1	3	13.194	7.418	10.24	1.296	7.4	57.98	59.42	7.96	5.98	2.78	0.358	3.8	52.24
047	2018(GC42)-1-1-1-1-1-1	5	3	1	3	2	5	2	1	1	4	2	3	10.288	5.134	12.76	1.086	9.6	72.08	53.28	8.74	3.36	3.96	0.21	3.4	61.22
048	2017(TF)-1	4	3	3	1	2	6	2	3	3	2	1	3	14.56	7.64	14.66	1.33	12.2	62.16	55.04	8.86	7	3.28	0.364	4.4	108.32
049	2018MIX-DH394-1	5	3	3	3	2	1	3	3	1	1	3	1	7.096	4.174	4.26	0.94	14.2	19.28	24.88	3.64	3.96	3.08	0.352	4.4	92.68
050	2017(m98-1)-1-2-1	4	2	1	2	2	5	3	1	1	3	3	3	8.834	4.08	19.76	1.052	13.8	57	49.88	4.74	1.94	3.28	0.152	3.6	126.26
051	2018M10-DH364-1	4	2	3	1	1	5	3	4	2	1	3	3	14.604	7.294	12.1	1.4	8.8	39.08	41.38	5.62	6.9	2.76	0.394	3.4	77.98
052	2017(18160)-1-1-1	4	1	3	2	2	6	1	3	3	3	1	3	16.036	7.95	14.78	1.37	12.8	60.82	44.96	10.5	6.5	4.84	0.284	4	81.84
053	2017(Y6)-DH154-1	3	2	3	2	2	6	3	1	2	1	3	2	15.962	7.438	16.62	1.212	10.8	50.52	38.42	4.56	5.38	3.82	0.434	3.8	49.62
054	2017(1317-2)-1-1-1	4	3	2	2	1	6	3	4	3	2	2	3	14.564	7.502	15.96	1.298	10.6	64.18	53.46	7.24	7.18	2.82	0.356	3.8	63
055	2018(DP272♀)-2-1	3	2	2	2	2	2	1	1	1	3	1	2	13.754	5.904	16.28	1.42	14.2	49.26	52.02	11.98	5.68	3.74	0.456	3.6	42.84
056	2017(1784-3)-1-1-1-1	6	3	3	1	1	5	3	4	2	1	3	1	14.038	7.27	15.78	1.446	13.2	52.02	42.42	4.4	5.64	3.38	0.326	3.6	104.58
057	2018MIX-DH394-1	4	3	3	2	2	4	2	1	1	4	3	3	11.438	4.458	12.84	1.106	12.8	42.16	40.74	4.88	4.98	3.34	0.324	4	85.68
058	2018(DP225♂)-1-1-1-1	3	1	3	2	2	5	2	1	2	2	1	3	15.89	7.606	17.58	1.166	11.4	58.22	49.84	7.44	7.68	4.1	0.448	4.4	98.5
059	2018(DP232♀)-1-1-1	4	1	3	1	2	6	2	3	2	3	1	2	14.878	6.672	21.58	1.452	13.2	58.54	45.6	9.64	5.54	4.7	0.476	3.6	76.48
060	2018HH16-DH140-1-1-1	4	3	1	2	1	4	2	1	1	4	2	1	11.552	6.284	12.22	0.986	9.2	45.32	38.6	5.54	3.32	3.68	0.244	4	43.64
061	2018YF-DH208-1-1-1	3	3	3	2	2	6	3	4	1	1	3	3	16.984	8.62	13.86	1.442	11.2	54.68	53.04	5.7	6.86	3.76	0.538	4	73.78
062	2018(DP232♀)-1-1	4	3	3	2	2	6	3	4	2	3	1	3	16.282	7.494	21.76	1.3	13.6	67.86	49.6	12.66	5.4	4.72	0.4	3.8	81.3
063	2017MIX-DH68-1-2	4	3	1	2	1	5	3	4	1	2	2	2	15.108	6.908	15.68	1.266	9	57.04	53.86	7.96	6.66	3.98	0.416	3.4	93.56
064	2018M7-DH474-1-1-1-1	4	3	3	2	2	6	1	1	1	2	3	3	14.012	6.648	21.74	1.154	12.8	62.4	39.74	6.3	6.24	3.74	0.434	4	58.8
065	2017(P22-3[0406])-1	4	3	1	2	2	5	1	3	1	1	2	3	13.846	6.244	11.28	1.152	9	45.86	42.24	4.54	3.64	3.52	0.256	3.8	21.76
066	2018HG-DH312-1	3	3	2	1	1	6	3	4	1	4	2	3	14.704	7.084	14.78	1.162	13.6	55.84	43.72	7.2	6.82	2.96	0.408	3.2	18.12
067	2018HH16-DH262-1	3	3	2	2	2	5	3	1	1	1	3	3	15.332	7.614	16.08	1.448	11.8	55.16	47.36	5.58	6.88	3.44	0.428	4	90.92
068	2019YP68-2	4	3	3	2	2	6	3	4	1	3	1	3	16.566	8.474	15.54	1.314	12.8	60.6	50.1	12.18	5.24	3.36	0.306	3.4	112.86
069	2018HH16-DH102-1	4	3	3	2	1	5	1	4	2	3	3	3	15.542	7.674	11.92	1.37	9.4	43.24	42.58	5.62	6.74	3.06	0.444	3.6	82.46
070	208(GC-41)-1-1-1	4	3	3	3	1	4	1	1	1	6	1	3	8.932	4.168	12.74	1.278	12.6	43.38	39.26	7.3	2.56	3.16	0.228	2.8	69.92
071	2017(8B-3[107♀])-1-1	4	2	2	2	2	4	1	1	1	1	1	3	13.428	6.138	12.22	1.066	9.2	39.36	42.8	7.8	6	2.44	0.43	3.4	42.66
072	2019(P45)-DH69-1	3	2	3	2	2	6	2	3	2	2	1	3	12.804	6.406	16.3	1.104	10.8	49.1	43.28	6.88	7.2	3.02	0.438	3.8	19.94
073	2017(YING6)-DH154-1-1-1	1	1	2	2	1	5	3	4	2	4	3	3	10.602	6.154	9.84	1.01	10	32.92	38.52	5.72	5.34	1.84	0.354	4.4	73.6
074	2018M6-DH478-1-1-1	1	2	3	1	2	6	3	1	1	1	3	3	14.82	7.39	16.26	1.392	12.2	61.6	45.96	4.86	7.08	3.94	0.426	4	66.82
075	2017(J115-1)-2-1-1	6	1	1	3	2	3	2	1	1	3	2	1	10.892	5.302	20.84	1.5682	13.4	68.88	45.26	9.3	1.86	1.36	0.344	3.4	29.2
076	2018(DP285♀)-1	5	2	2	1	1	2	2	1	2	2	1	3	14.4	7.2	15.98	1.08	13.2	47.64	41.9	7.82	6.54	3.52	0.37	3.4	77.2
077	2020(HN42)-1-1	4	3	3	2	1	2	3	4	1	1	3	3	14.448	7.224	16.62	1.51	9.8	59.74	46.44	5.9	6.88	3.26	0.432	3.8	86.28
078	2018(DP237♂)-1	3	2	2	1	1	5	2	1	2	2	3	3	14.998	8.374	19.84	1.304	13.8	59.82	53.24	6.732	7.972	4.07	0.478	3.2	118.2
079	2017(P66-2)-5-1	4	3	2	2	2	5	2	1	2	3	1	3	12.092	5.36	11.58	1.204	11.8	56	47.3	9.525	5.6	4.2	0.3775	3.4	73.425
080	2017(J27-1)-1-2-1-1-1	3	2	3	2	1	5	2	3	3	2	2	3	12.132	6.696	19.14	1.11	12.4	55.18	45.2	8.94	7.64	3.12	0.48	4.2	79.52
081	2017(P66-2)-1-1	3	2	3	2	1	5	2	2	2	2	1	1	16.974	7.072	19.94	1.464	14	66.88	49.76	10.96	6.8	5.44	0.434	3	139.72
082	2020(HN35)-1-1	4	1	3	2	2	5	2	3	2	2	2	3	19.982	10.454	16.18	1.398	13.2	47.3	46.08	7.34	5.56	2.46	0.38	4.6	101.86
083	2017(18060)-1-1	4	2	3	1	2	4	3	3	3	3	2	3	15.138	7.998	17.14	1.112	11.4	45.82	46.62	9.62	5.96	3.8	0.244	4.2	236.5
084	2019(NBEP24-1)	4	1	3	2	2	6	3	3	2	3	1	1	17.418	7.826	23.64	1.454	12.6	67.22	53.14	9.174	5.274	4.3	0.3725	3.75	97.5
085	2017(Y6)-DH154-1-1-1	3	3	3	2	2	6	3	4	2	1	3	3	16.996	8.688	11.6	1.488	12.2	53.44	50.24	6.16	7.18	4.86	0.416	4	88.62
086	2017(17006-1)-1-1	3	3	3	2	2	5	3	4	2	1	3	3	16.116	8.452	17.2	1.56	12.4	55.74	48.64	7.12	7.08	3.54	0.518	3.8	122.86
087	2018MIX-DH394-1-1	2	3	3	2	2	4	1	1	2	2	2	3	14.746	7.13	15.32	1.064	14.2	48.68	46.8	6.96	7.42	3.68	0.414	4.4	27.16
088	2018(NBEE5-1)-2	3	3	3	1	2	5	3	4	3	1	2	3	15.958	8.398	16.76	1.052	9.2	61.66	52.74	7.64	8.38	3.42	0.506	3.4	131.98
089	2017(0908-1)-1	2	2	3	2	2	6	1	4	3	2	3	3	15.688	8.528	16.8	1.492	11.4	52.72	51.7	6.58	6.16	3.48	0.564	3.2	114.3
090	2019YP68-1	1	1	1	1	2	5	3	4	3	1	2	3	13.412	7.264	17.82	1.074	12.4	47.1	49.825	9.38	6.76	3.1	0.648	3.4	101.14
091	2019(NBEP16-1)	3	1	3	2	2	6	3	1	2	2	2	3	14.488	8.674	14.74	1.358	12.4	55.66	45.98	7.4	6.38	4.24	0.426	3	94.66
092	2017MIX-DH8-1	4	2	1	1	2	6	3	4	2	2	1	3	16.91	8.218	22.12	1.1608	13	65.02	46.5	7.26	5.76	3.96	0.43	4	87.58
093	2017(F2-1)-1-1	3	2	3	2	1	5	3	4	1	4	3	3	19.426	8.838	20.7	1.482	12	51.48	50.56	5.7	6.36	4.3	0.404	4	81.42
094	2017(C21-△)-1	4	3	3	2	1	5	2	4	2	1	3	3	14.964	7.642	19.28	1.426	14	60.8	53.92	6.366	7.992	2.778	0.506	3.4	122.38
095	2018(DP232♀)-3	4	1	3	2	2	6	1	3	3	2	3	2	14.492	7.162	24.68	1.27	14.2	60.7	50.92	9.72	6.52	4.56	0.466	3.6	128.24
096	2017(8B-2(2013))-1-1	4	3	3	2	2	5	3	4	2	2	2	3	13.6	6.776	14.96	1.328	14.2	47.98	44.38	8.08	6.68	3.2	0.354	4	89.54
097	2018(DP2152♂)-1	4	3	3	2	1	3	3	4	2	1	3	3	13.772	6.126	16.82	1.306	12	72.78	52.2	5.96	5.52	3.44	0.278	3.4	54.66
098	2017(P2-2(D3))-2-1-1	3	1	3	1	2	3	3	4	3	2	3	3	15.836	8.632	16.64	1.338	12	58.74	54.46	7.94	7.34	3.04	0.338	5	92.34
099	2018(DP232♀)-2	4	1	3	2	2	6	2	3	2	2	2	3	15.086	7.252	22.42	1.256	12.8	59.52	43.64	8.96	6.58	4.22	0.36	4	105.16
100	2018HH16-DH3-1-1-1-1	3	2	3	2	2	5	3	2	2	2	1	3	15.226	7.334	15.28	1.822	12.8	46.04	49.18	6.86	7.84	3.44	0.418	4.4	73.4
101	2017(MIX0919)-DH20-1	3	1	3	1	1	5	1	1	2	1	3	3	16.966	8.65	15.16	1.282	8.2	44.96	48.94	6.48	6.1	3.24	0.442	3.2	106.66
102	2017MIX-DH8-1-1	4	1	1	2	1	4	3	1	1	2	3	3	10.438	4.978	11.32	1.034	10.4	50.7	41.8	4.02	3.94	3.4	0.206	4	149.16
103	2019DP201♂-2-1-1-1-1-1-1	4	2	3	2	2	5	3	4	2	1	3	3	14.104	6.882	14.26	1.218	10.8	38.44	43.38	5.5	7.14	2.68	0.386	3.6	63.26
104	2017(F1-1)-2-1-3-3-1-1	4	3	3	2	1	6	2	2	2	1	3	3	12.236	6.286	12.48	1.494	12.8	47.68	43.92	6.2	8.2	1.76	0.482	4.2	53.06
105	2017(P66-2)-5-1	4	2	2	2	2	5	3	1	2	1	2	3	12.162	5.882	16.04	1.502	12.2	49.6	37.68	4.68	5.6	2.42	0.246	3.8	163.3
106	2018(NBEE5-1)-2	4	3	3	1	1	5	3	4	3	2	1	3	11.974	5.872	16.46	1.448	11.6	54.2	47.42	6.9	6.82	3.14	0.376	4.4	173.1
107	2017MIX-DH68-1-1	4	1	3	2	2	4	1	1	1	2	3	3	15.28	5.85	17.46	1.194	14.4	57.52	53.3	7	6.32	3.76	0.402	3.8	64.74
108	2019(NBEP6-1)	3	1	3	2	2	6	2	1	2	1	3	1	16.886	7.816	23.94	1.056	13.2	63.44	52.2	4.54	5.48	4.2	0.374	3.6	47.8
109	2017(J21-1)-2-1-1	4	2	3	2	1	6	1	3	2	1	3	3	14.418	6.846	16.14	1.184	12	58.14	49.86	6.42	7.62	3.82	0.552	3.8	17.46
110	2017(P100-1)-1-1-1	3	2	3	2	2	6	2	2	2	3	2	1	13.156	5.888	16.04	1.138	11.8	48.46	47.72	9.56	6.72	5.38	0.418	3.4	91.42
111	2017(J29-1)-3-2	5	3	2	1	2	4	2	2	2	2	1	3	13.932	7.92	15.56	1.304	10.6	53.68	56.38	7.36	6.32	3.5	0.368	3	85.72
112	2017(P50-2)-1-1	1	3	2	1	2	3	2	4	2	1	2	3	16.072	8.854	17.68	1.214	14.2	57.28	51.18	8.3	6.58	3.18	0.528	4	138.06
113	2019(NBEP5-2)	5	1	3	2	1	6	2	1	2	1	3	3	14.484	7.708	19.46	1.114	13.6	59.28	42.24	5.48	5.02	3.5	0.33	4.6	55.78
114	2018(DP225♂)-1	3	1	3	2	2	5	1	3	2	2	2	3	16.098	7.504	18.24	1.27	14	52.22	50.02	5.68	7.2	5.55	0.3875	4.2	131.28
115	2018HH16-DH140-1	4	3	3	2	2	5	3	1	1	2	3	1	13.564	6.64	14.46	1.264	9.6	41.28	40.64	4.44	3.08	3.2	0.204	3.6	17.46
116	2019(NBEP5-1)	4	3	3	1	1	6	2	1	1	1	3	3	14.156	8.968	20.06	1.252	11.6	58.94	45.54	5.05	4.275	4.175	0.375	3.2	40.9
117	2017(17006-1)-1-1	4	3	1	2	1	5	3	4	3	4	2	3	14.508	7.526	15.84	1.16	11.4	56.22	47.36	7	6.66	3	0.384	3.66667	137.2
118	2017(F2-1)-1-1	3	2	3	1	2	5	3	2	2	2	2	3	18.038	7.234	21.32	1.244	14.4	66.42	54.16	6.422	6.82	5.88	0.348	3.4	129.9
119	2017(P5-3)-1-1	4	2	3	2	2	5	2	4	1	1	3	3	15.268	6.306	16.16	1.166	11	58.04	50.28	4.64	6.28	3.9	0.458	4.6	69.2
120	2017(P62-1)-2-1	1	3	1	3	2	5	1	1	3	3	1	3	11.18	5.546	8.58	1.06	13.2	46	40.62	9.88	6.02	2.78	0.432	2.8	86.6
121	2017(J135-1)-3-1	4	3	2	1	2	4	2	3	3	2	2	3	14.932	8.154	17.62	1.326	11.8	48.12	48.02	7.425	5.95	3.85	0.3675	3.4	88.5
122	2017(1784-3)-1-1-2-1-1-1-1-1	4	1	3	1	2	6	3	3	2	1	2	1	15.372	8.2	15.78	1.158	10.8	50.86	46.6	5.72	6.82	3.12	0.382	3.8	75.68
123	2017(J115-1)-2-1-2-1	6	1	1	2	2	5	2	4	1	4	2	1	11.768	5.922	25	1.66	11	69.96	47.22	7.82	4.66	3.2	0.27	3	41.6
124	2018HG-DH314-1-1-1	4	3	3	2	1	6	3	1	1	1	3	3	14.408	6.75	14.3	1.166	12.4	49.76	43.58	4.24	6.66	3.34	0.412	3.8	58.68
125	2019(TL19-01)-1	6	3	3	2	1	5	3	4	3	3	1	3	17.262	9.004	18.46	1.374	13.2	59.8	46.06	11.958	8.366	3.854	0.488	3.8	109.48
126	2017(18060)-1-1	4	3	2	1	2	4	3	3	1	2	3	1	18.006	8.7444	15.94	1.18	12	42.06	43.68	6.02	5.906	4.08	0.414	4	102.2
127	2017(P62-1)-2-1	3	2	3	2	2	6	1	3	2	2	2	1	17.988	8.298	19.24	1.552	13.8	62.88	47.12	8.68	6.42	5.52	0.396	3.6	107.98
128	2017MIX-DH68-1	4	1	3	2	2	6	1	1	1	2	3	3	16.636	7.424	16.84	1.088	12	64.26	49.9	6.26	6.76	3.72	0.394	3.8	73.32
129	2017MIX-DH56-1	3	1	1	1	2	5	3	1	3	1	2	3	17.62	8.868	16.42	1.458	14	59.84	52	8.24	7.16	3.32	0.532	3.8	108.9
130	2017(P66-2)-1-1	3	2	3	2	1	6	3	3	2	2	2	3	15.386	6.526	18.68	1.378	13.2	54.32	46.6	8.44	7.024	6.08	0.442	3.6	112.5
131	2018(DP223♂)-1	4	3	2	2	2	5	2	3	2	3	1	4	13.704	7.024	18.04	1.36	13.4	53.72	43.2	8.64	5.94	3.5	0.414	4	72.24
132	2017(4B-2(2013))-1-1-1-1-1-1	4	1	3	1	2	5	3	4	1	1	3	3	14.486	7.452	14.84	1.042	9.8	33	37.14	4.84	5.72	2.44	0.4	4.2	99.82
133	2020PF-3-1-1-1	4	2	3	1	2	6	3	3	2	3	1	3	15.972	8.328	19.22	1.234	12.6	52.8	47.52	10.82	5.64	3.32	0.274	3.4	114.52
134	2017(S13-1)-1-1	4	3	2	2	2	5	3	4	2	2	2	3	16.336	8.444	14.82	1.376	11.8	48.3	44.44	7.06	6.54	3.66	0.364	4	92.52
135	2017(17006-3)-2-1-1	4	2	3	2	1	5	2	4	2	2	3	3	13.134	6.278	16.18	1.234	11.4	48.32	45.66	5.7	7.14	2.15	0.46	3.5	81.6
136	2017(1615-1)-1-1-1-1	4	2	2	2	2	5	2	1	2	2	2	3	15.626	6.908	16.36	1.184	11.8	59.08	50.94	6.94	7.08	4.32	0.458	4.2	108.05
137	2017(C2-1)-1	3	1	3	2	2	5	1	1	2	2	2	3	13.958	7.304	13.86	1.224	9.2	34.52	44.12	7.44	7.558	2.9	0.53	3.8	133.92
138	2018(DP291♀)-1	5	2	3	1	2	2	1	1	1	3	2	3	12.578	6.174	14.24	1.188	11.4	46.4	44.7	8.36	5.54	2.56	0.412	3.8	66.46
139	2017(J115-1)-2-1-1	3	3	1	2	2	3	1	1	1	7	2	1	11.516	5.422	22.94	1.452	12.8	60.06	41.24	8.82	3.78	2.88	0.288	3.4	44.64
140	2019(NBEP42-2)	4	1	2	1	2	6	1	2	3	2	1	3	17.934	8.702	21.28	1.56	10.8	54.12	46.94	7.86	5.84	4.16	0.41	3.4	78.44
141	2020ZZMIX-DH8-1	5	2	3	1	1	6	1	4	3	2	2	1	16.486	8.484	16	1.05	12.4	45.08	46.48	6.78	7.06	3.64	0.436	4.6	74.58
142	2018(GC-63-1)-4-2-1	4	3	3	1	2	6	1	3	2	2	2	3	14.086	7.414	16.24	1.018	10.2	56.94	49.46	6.8	5.42	3.24	0.326	3.4	50.56
143	2019DP182♀-2-1-1-1-1-1-1	4	2	3	1	1	6	3	1	2	2	1	3	13.846	6.732	18.86	1.47	13	48.9	49.6	7.9	6.32	2.54	0.408	3.4	44.48
144	2019(NBEP23-2)	4	2	3	1	2	5	3	1	2	1	3	3	15.252	8.428	24.82	1.002	11.2	58.5	43.4	5.92	7.12	3.32	0.426	4.2	88.44
145	2019YP2-1	4	3	2	2	1	1	1	4	1	1	3	3	12.436	6.318	13	1.278	11.4	56.06	44.22	3.14	4.2	1.56	0.618	4	21.125
146	2018YP5-1-1	5	2	3	2	1	5	3	1	2	1	2	3	13.542	6.43	13.14	0.944	10.8	57.6	48.48	5.34	4.3	3.48	0.196	4	82.3
147	2018(DP232♀)-1	4	2	3	2	2	6	3	2	3	2	1	3	14.292	7.932	25.06	1.442	17	63.06	45.32	10.08	6.92	4.38	0.434	3.2	125.44
148	2018(DP220♀)-1	3	3	3	1	2	6	2	1	3	2	3	1	15.944	7.982	20.52	1.348	13.4	58.2	47.68	6.24	5.96	3.24	0.314	3.8	67.43
149	2019(F386)-DH42-1	4	1	3	2	2	5	3	1	2	1	3	3	17.3	8.62	18.02	1.552	11.4	56.78	48.06	6.32	7.14	2.72	0.46	3.8	37.08
150	2018(DP287♀)-1	4	3	3	1	2	3	1	1	1	5	3	3	12.238	6.648	16.8	1.21	10.6	43.66	41.92	8.22	6.42	2.42	0.46	3.4	64.242
151	2020(HN32)-1-1	3	1	3	1	2	5	1	1	2	2	2	3	14.242	7.136	17.08	1.278	12.8	47.78	47.6	8.44	7.1	3.42	0.548	4.4	81.94
152	2017(18160)-1-1-1-1	4	1	3	2	2	6	2	2	3	3	1	3	17.008	7.752	17.56	1.532	9.8	53.92	55.92	10.62	5.58	3.7	0.282	4.6	108.94
153	2017(C22-1)-1-1	3	3	2	1	2	5	3	4	2	2	2	3	14.628	7.426	14.88	1.386	17.6	55.28	44.86	5.425	6.15	4.1	0.355	4.6	62.93
154	2019(321)-DH27-1	3	1	3	2	2	6	3	1	2	2	3	1	14.282	5.958	14.16	1.324	13	50.14	45.4	6.78	5.8	4.1	0.4	3.6	43.84
155	2018YP75-2-2-1-1-1-1-1	4	2	3	2	2	4	1	1	1	3	1	3	10.776	5.506	17.36	1.13	12.2	44.42	39.4	10.44	5.74	4.94	0.404	3.2	74.12
156	2017(C16-1)-1-2-1-1-1-1	4	2	3	2	2	5	2	1	1	1	2	3	15.076	6.452	18.62	1.238	12.2	52.1	42.54	6	6.5	3.62	0.41	4	86.04
157	2018HH16-DH41-1-1-1	4	2	3	2	1	5	3	4	1	1	3	3	15.7	7.278	18.26	1.216	14.6	39.92	31.3	4	5.88	3.14	0.406	3.4	56.3
158	2018M7-DH457-2-1-1-3-1	4	3	3	1	2	5	3	4	1	1	3	3	15.648	8.602	15.34	1.792	12	39.16	41.82	2.52	3.46	2.22	0.292	3	116.66
159	2018(DP225♂)-2	3	1	3	2	2	6	1	1	2	1	3	3	14.822	7.408	17.86	1.446	13.6	55.78	49.66	5.2	6.66	4.02	0.366	4.2	80.14
160	2017(F10-1)-1-1	5	3	1	1	2	6	3	2	2	3	1	3	12.934	6.856	8.54	1.104	14.8	59.36	49.2	9.5	5.4	2.98	0.354	3.2	75.66
161	2017(18002)-1-1-2-1-1	3	2	3	2	1	6	2	4	1	1	3	3	14.544	7.106	9.38	1.134	8	35.32	42.82	5.4	6.86	3.72	0.45	4.2	71.66
162	2019YP9-2-1-1-1-1	3	3	3	2	1	5	2	3	1	2	2	1	16.108	8.382	15.62	1.56	11	54.06	48.7	6.22	6	2.8	0.396	4	86
163	2019(NBEJX2-1)-1-1-1-1-1	4	3	3	1	1	8	2	4	1	1	3	1	13.61	7.772	15.06	2.128	12.2	38.84	45.48	5.66	6.74	3	0.446	4	71.22
164	2020(HN42)-1-1	3	2	3	1	1	4	2	1	2	1	2	3	16.384	8.694	15.98	1.62	11.8	44.92	45.18	5.76	7.2	4.78	0.362	3.8	32.42
165	2019YP56-2-1-1-1	4	3	3	1	1	4	2	3	3	2	3	3	16.056	8.094	19.08	1.604	11.8	51.34	42.48	6.8	6.36	3.34	0.452	3.8	90.1
166	2018HG-DH312-1-1	3	3	1	2	2	6	2	4	3	2	2	3	15.36	7.862	19.28	1.214	12.2	50.94	51.52	7.04	5.98	3.28	0.442	3.8	39.48
167	2018HH16-DH76-1-1-1	3	2	3	1	1	5	3	4	2	1	3	2	15.258	7.38	17.12	1.19	12.6	44.34	43.14	6.48	6.04	2.48	0.352	3.6	81.64
168	2018M6-DH447-1-1-1	4	1	3	2	2	6	2	4	2	2	2	3	15.666	7.2	14.38	1.332	10.6	51.34	53.56	7.16	6.74	4.9	0.412	3.4	83.5
169	2017(18060)-1-1	4	1	3	3	1	6	3	1	1	1	3	1	13.232	6.674	9.98	0.924	8.6	39.72	40.96	4.8	4.64	3.7	0.186	3.8	23.56
170	2017(C16-1)-1-3-1-1-1-1	3	3	2	1	2	5	3	1	3	2	2	3	16.56	8.532	18.14	1.59	13.4	61.74	48.56	7.36	7.38	4.46	0.46	4.2	86.56
171	2018M6-DH478-1-1	4	2	3	2	2	6	3	4	1	1	3	3	14.572	7.186	15.58	1.144	14.2	38.46	43.08	2.56	4.18	1.92	0.31	4	69.38
172	2018HH16-DH140-1	4	2	3	2	2	6	3	4	2	1	3	1	15.284	7.988	17.9	1.264	12	39.88	42.06	4.124	5.324	3.1	0.55	4	63.3
173	2018M6-DH447-1-1-1	4	3	3	2	1	5	3	4	1	1	3	3	18.35	7.63	19.1	1.25	12.2	53.3	43.74	4.44	5.64	4.12	0.376	3.4	82.82
174	2018HG-DH273-1-1	3	3	3	1	1	5	3	4	1	4	2	3	12.404	6.762	11.76	1.026	11.2	31.04	33.66	4.78	5.06	2.52	0.34	3.6	50.06
175	2020(HN35)-1-1	4	2	3	1	2	6	3	3	3	3	1	3	16.346	7.896	20.04	1.876	11.4	61.54	46.82	9.08	5.95	3.774	0.264	4	87.44
176	2017(1615-1)-1-1-1-1	4	3	3	2	2	5	2	4	3	3	1	3	16.778	9.074	17.1	1.596	12.4	59.44	59.54	8.96	6.04	3.52	0.324	3.4	102.44
177	2018(DP287♂)-1-1-1	4	1	3	2	2	5	3	4	1	3	1	3	13.794	6.316	16.42	1.05	12	48.72	44.44	9.3	5.44	2.8	0.356	4.6	70.42
178	2018M7-DH474-1-1-1	4	2	3	2	2	6	1	1	1	2	3	3	16.548	7.184	15.22	1.264	12.8	57.12	55.76	6.24	6.28	4.38	0.492	4	75.84
179	2018(DP285♂)-1-1	4	2	3	2	1	2	2	1	2	3	1	2	13.898	6.828	18.7	1.416	10.2	53.98	42.28	7.74	5.56	3.7	0.488	3.4	81.94
180	2017(C21-△)-1-1-1-1-1	4	2	3	2	1	5	3	1	1	1	3	3	13.974	6.83	14.46	1.212	12.8	39.02	43.04	5	6.36	2.32	0.374	3.2	69.36
181	2017(Y9)-DH152-1	3	2	3	2	2	5	3	4	3	1	3	3	17.2	8.524	16.68	1.332	9.2	55	49.22	6.22	7.232	3.56	0.456	3.8	96.68
182	2019YP42-1-1-1-1-1	4	3	3	1	2	9	3	4	2	1	2	3	14.684	7.04	15.04	1.672	9.4	52.42	55.4	6.52	6.6	3.16	0.492	3.8	126.8
183	2017(C3-1)-2-1	4	3	3	2	2	5	2	3	1	2	3	1	15.684	6.914	17.84	1.412	13.6	52.72	49.92	7.04	6.66	5.88	0.344	3.8	80.24
184	2017(17006-3)-2-1-1	3	3	2	1	2	6	1	4	3	1	2	3	17.6	8.382	16.3	1.546	11.4	58.48	46.08	7.28	8.7	4.12	0.51	3.8	110.82
185	2019(NBEP24-1)	4	3	3	1	2	4	2	1	3	1	3	1	12.996	7.306	13.82	1.126	10.8	46.36	45.68	5	6.14	2.56	0.404	4	61.42
186	2017(C16-1)-1-3-1-1-2-1	2	3	3	1	2	6	3	1	3	2	2	3	17.314	8.542	16.44	1.716	11.2	54.16	51.46	7.26	8.46	3.92	0.544	4.4	111.94
187	2017(J27-1)-1-1-1-1-1-1	4	1	3	2	2	5	3	4	2	3	1	3	15.658	7.176	16.64	1.434	13.2	52.78	56.94	10.1	5.98	3.12	0.322	4	86.24
188	2018(NBEE5-2)-1-1-1	4	1	1	3	2	4	1	1	3	5	2	3	12.4	4.59	15.6	1.384	12.6	40.44	40.96	8.6	5.08	1.88	0.388	3.2	99.18
189	2017(MIX)-DH8-1-2-1	4	3	3	2	2	6	1	4	2	1	3	3	16.078	8.594	14.38	1.38	10.8	45.32	47.68	6.44	5.62	4.7	0.362	3.8	93.22
190	2017(6B-1[1103])-1-1-1-1-1-1	4	2	3	2	2	5	2	4	3	2	3	1	14.444	7.696	19.74	1.282	12.6	58.96	48.2	6.16	6.98	3.16	0.3775	2.6	76.58
191	2018M7-DH457-2-1-1-1	4	3	2	2	1	4	2	1	1	1	3	1	12.088	6.624	13.6	1.018	13.6	26.2	29.24	4.28	5.4	2.16	0.338	3.8	102.58
192	2018YUANPING55-1-1	4	1	3	1	2	6	3	4	3	3	1	3	17.952	8.642	17.64	1.398	12.2	63.14	55.58	10.6	3.46	3.12	0.32	3.8	97.5
193	2017(C3-1)-2-1-1	3	2	2	2	2	6	3	3	2	3	2	1	16.862	7.508	18.54	1.326	12	53	48.76	7.48	6.64	5.4	0.442	2	94.04
194	2018(DP228♀)-1	4	1	3	2	2	5	3	3	2	4	3	3	14.294	6.698	24.58	1.184	16	59.56	42.24	7.56	6.56	3.76	0.39	4.6	114.8
195	2020ZZMIX-DH15-1	3	3	3	1	1	6	1	1	2	1	3	3	13.158	7.122	12.48	0.98	12.6	44.56	41.78	6.64	6.26	2.88	0.476	4	30.76
196	2020(HN15)-1-1	4	1	3	1	2	5	2	4	2	1	2	3	13.772	6.844	15.72	1.514	12.8	36.22	38.44	5.28	7.32	2.54	0.566	4.2	72.3
197	2020(HN34)-1-1	3	1	3	2	1	5	1	1	3	2	2	3	18.62	7.268	15.36	1.48	11.4	57.4	46.7	6.002	6.94	3.46	0.404	4.2	122.16
198	2017(C4-1)-1	3	2	1	1	2	6	1	1	3	2	3	2	14.486	7.212	12.7	1.182	7	43.28	42.64	5.18	6.48	3.56	0.508	3.8	98.32
199	2018M10-DH389-1-1-1	4	1	3	3	1	4	3	4	1	1	3	3	11.228	5.372	13.34	0.948	10.6	27.16	27.78	3.12	4.22	2.9	0.29	4	42.6
200	2019(TG19-13)-1-1-1-1-1-1	4	2	3	1	2	5	2	1	3	1	3	1	12.378	6.356	15.7	0.908	11.6	36.7	38.52	5.375	5.84	2.48	0.42	4.2	79.9
201	2019(DP182♀-2)-1-2-1-1-1-1	4	3	3	1	1	6	2	4	2	2	1	3	14.494	6.838	15.16	1.502	13.4	46.84	48.38	7.88	6.12	2.38	0.422	3.6	61.1
202	2017(C21-△)-1-1-1-1-1	4	2	3	2	1	5	2	1	1	1	3	3	12.196	5.56	12.34	1.028	13.4	27.8	32.4	4.1	5.6	3.24	0.368	4.2	95.8
203	2019(NBEP12-1)-1-1-1-1-1-1	4	2	3	3	1	5	2	1	1	1	3	3	13.514	6.124	11.96	1.112	10.6	26.64	30.4	3.46	4.58	2.78	0.34	4	57.04
204	2018MIX-DH394-2-1	4	3	3	2	2	5	1	1	1	1	3	3	14.736	7.772	16.14	1.28	13.6	54.64	51.9	5.42	4.82	3.76	0.332	3.8	63.86
205	2019(NBEP12-1)-1-2-1-1-1-1	4	2	3	2	2	5	2	2	1	1	3	3	13.43	5.798	13.14	1.074	12.6	26.22	33.08	3.4	3.96	3.12	0.346	4	113.02
206	2017(C16-1)-1-1-1-1-1	4	2	1	2	2	6	2	1	2	1	2	3	13.656	6.488	13.52	1.182	12.4	48.94	51.48	4.34	6.54	4.825	0.468	4	56.58
207	2017(J115-1)-2-1-1-1	6	1	1	1	2	4	2	1	1	3	1	1	12.286	5.924	24.5	2.002	14.8	70.8	53.84	9.36	4.54	2.74	0.29	3.6	38.14
208	2017(1317-2)-1-1	4	3	2	2	1	5	3	3	3	4	2	3	14.81	7.886	15.4	1.218	10.8	64.24	52.98	8.18	8.66	2.98	0.366	4	93.78
209	2021(XZ2184B-1)-1	4	3	1	1	2	6	1	1	2	5	2	3	21.34	11.302	16.76	1.598	11	69.04	51.8	11.9	5.42	4.24	0.44	2.4	57.48
210	2021(XZ2184-5A-1)-1	4	2	3	2	2	4	1	1	1	7	2	3	13.6	6.556	13.42	1.292	11.2	55.46	41.48	9.9	4.16	3.48	0.326	4.2	90.98
211	2019(NBEP24-1)-1-1-1-1	4	2	3	1	1	3	3	1	2	2	3	1	13.318	7.532	14.02	1.294	9.6	31	45	5.2	5.24	2	0.34	4	19.52
212	2018M7-DH457-2-1-1-3-1	6	1	3	2	1	4	3	3	1	1	3	3	11.58	6.186	11.06	0.962	9.6	32.8	38.7	4.2	5.06	2.42	0.398	3.4	83.66
213	2018M7-DH458-1-1-1	4	2	3	2	1	6	3	1	1	1	3	3	15.47	6.966	13.36	1.378	12	45.9	43.34	1.9	2.1	1.26	0.435	3.75	24.02
214	2019(NBEP19-2)-1-1-1-1-1	4	3	3	1	1	5	2	4	2	3	1	3	14.422	7.478	14.74	1.496	12.2	54.7	46.1	8	6.16	3.14	0.316	3.4	50.3
215	2018HG-DH312-1-1	3	1	3	2	2	6	1	1	2	1	3	3	17.014	7.882	15.2	1.244	12.74	42.36	50.16	5.4	7.225	4.04	0.47	4.75	65.24
216	2019(XZ1DTJ)-2-1-1-1-1	4	3	3	1	2	6	3	1	3	3	1	3	16.412	9.018	17.6	1.292	11.4	57.04	45.46	9.78	5.3	4.76	0.296	3.2	35.32
217	2019(NBEP19-2)-1-3-1-1-1-1	3	3	3	1	2	5	3	4	2	1	2	3	16.302	8.524	15.66	1.612	11.6	45.5	48.6	5.9	6.56	4.64	0.5125	4	51.92

## Sheet: Supplementary Table S3
Supplementary Table S3 SNP loci and genes associated with traits
Trait	chr	ps	ref	alt	gene_id	transcript_id	p_values	PVEs
Anther color	2	153995024	T	C	Caz02g18720-Caz02g18730	Caz02g18720-Caz02g18730	2.82649e-06	intergenic_region
commercial_fruit_horizontal_stem	2	1505075	A	G	Caz02g00140-Caz02g00150	Caz02g00140-Caz02g00150	2.01064e-06	intergenic_region
	3	13283389	A	T	Caz03g07760	Caz03g07760.1	7.69991e-06	3_prime_UTR_variant
	9	38287017	A	G	Caz09g07850-Caz09g07860	Caz09g07850-Caz09g07860	2.3741e-06	intergenic_region
	9	38604786	A	G	Caz09g07890-Caz09g07900	Caz09g07890-Caz09g07900	8.75609e-06	intergenic_region
	9	38741467	G	C	Caz09g07910-Caz09g07920	Caz09g07910-Caz09g07920	2.3741e-06	intergenic_region
	9	38772994	C	T	Caz09g07910-Caz09g07920	Caz09g07910-Caz09g07920	2.3741e-06	intergenic_region
	9	38812336	A	G	Caz09g07910-Caz09g07920	Caz09g07910-Caz09g07920	2.3741e-06	intergenic_region
	9	38812378	G	T	Caz09g07910-Caz09g07920	Caz09g07910-Caz09g07920	2.3741e-06	intergenic_region
	9	38857474	C	T	Caz09g07910-Caz09g07920	Caz09g07910-Caz09g07920	2.3741e-06	intergenic_region
	9	38857520	T	G	Caz09g07910-Caz09g07920	Caz09g07910-Caz09g07920	2.3741e-06	intergenic_region
	9	38934899	A	G	Caz09g07940-Caz09g07950	Caz09g07940-Caz09g07950	2.3741e-06	intergenic_region
	9	39243794	T	G	Caz09g07990-Caz09g08000	Caz09g07990-Caz09g08000	2.3741e-06	intergenic_region
	9	39326493	A	G	Caz09g08000	Caz09g08000.1	2.3741e-06	downstream_gene_variant
	9	39452384	C	T	Caz09g08010-Caz09g08020	Caz09g08010-Caz09g08020	8.75609e-06	intergenic_region
	9	39534357	G	T	Caz09g08010-Caz09g08020	Caz09g08010-Caz09g08020	8.75609e-06	intergenic_region
	9	39577059	T	C	Caz09g08010-Caz09g08020	Caz09g08010-Caz09g08020	2.3741e-06	intergenic_region
	9	39676552	T	A	Caz09g08020-Caz09g08030	Caz09g08020-Caz09g08030	8.75609e-06	intergenic_region
	9	39833314	T	G	Caz09g08050-Caz09g08060	Caz09g08050-Caz09g08060	8.75609e-06	intergenic_region
	9	40143625	T	C	Caz09g08060-Caz09g08070	Caz09g08060-Caz09g08070	7.20168e-06	intergenic_region
	9	40161428	T	G	Caz09g08060-Caz09g08070	Caz09g08060-Caz09g08070	2.3741e-06	intergenic_region
	9	40355820	A	G	Caz09g08080-Caz09g08090	Caz09g08080-Caz09g08090	2.3741e-06	intergenic_region
	11	891694	A	T	Caz11g00220	Caz11g00220.1	1.52807e-06	upstream_gene_variant
commercial_fruit_lengthwise_stem_gene	4	235472073	G	A	Caz04g22470	Caz04g22470.1	2.76388e-06	intron_variant
fruit_shape_gene.	1	316995745	G	A	Caz01g38590-Caz01g38600	Caz01g38590-Caz01g38600	7.83979e-06	intergenic_region
	1	320444289	T	C	Caz01g39080-Caz01g39090	Caz01g39080-Caz01g39090	1.41234e-07	intergenic_region
fruit_surface_ridges_gene	3	276710487	T	C	Caz03g37400	Caz03g37400.1	3.26222e-06	synonymous_variant
	5	230147722	G	T	Caz05g16800-Caz05g16810	Caz05g16800-Caz05g16810	3.71594e-06	intergenic_region
	5	230188902	C	A	Caz05g16800-Caz05g16810	Caz05g16800-Caz05g16810	3.71594e-06	intergenic_region
green_and_ripe_fruit_color_gene.	1	14621558	C	T	Caz01g06830-Caz01g06840	Caz01g06830-Caz01g06840	2.54615e-07	intergenic_region
	9	64659296	C	A	Caz09g09550-Caz09g09560	Caz09g09550-Caz09g09560	7.95489e-06	intergenic_region
	9	67395974	A	G	Caz09g09710	Caz09g09710.1	4.82614e-06	intron_variant
	9	67905969	C	T	Caz09g09740-Caz09g09750	Caz09g09740-Caz09g09750	5.57578e-06	intergenic_region
	9	68124421	C	T	Caz09g09740-Caz09g09750	Caz09g09740-Caz09g09750	5.57578e-06	intergenic_region
	9	68429560	C	T	Caz09g09750-Caz09g09760	Caz09g09750-Caz09g09760	5.57578e-06	intergenic_region
	9	69009884	G	A	Caz09g09760-Caz09g09770	Caz09g09760-Caz09g09770	5.57578e-06	intergenic_region
	9	69339194	G	A	Caz09g09760-Caz09g09770	Caz09g09760-Caz09g09770	5.57578e-06	intergenic_region
	9	69529867	G	A	Caz09g09780-Caz09g09790	Caz09g09780-Caz09g09790	4.3596e-07	intergenic_region
	9	70262304	G	T	Caz09g09790-Caz09g09800	Caz09g09790-Caz09g09800	5.57578e-06	intergenic_region
	9	70363469	G	T	Caz09g09790-Caz09g09800	Caz09g09790-Caz09g09800	5.57578e-06	intergenic_region
	9	71198675	T	C	Caz09g09800-Caz09g09810	Caz09g09800-Caz09g09810	5.57578e-06	intergenic_region
	9	72007889	C	T	Caz09g09810-Caz09g09820	Caz09g09810-Caz09g09820	5.57578e-06	intergenic_region
	9	72424409	C	T	Caz09g09840-Caz09g09850	Caz09g09840-Caz09g09850	5.57578e-06	intergenic_region
	9	72494135	C	A	Caz09g09840-Caz09g09850	Caz09g09840-Caz09g09850	2.89348e-06	intergenic_region
	9	73321166	G	A	Caz09g09890-Caz09g09900	Caz09g09890-Caz09g09900	2.08288e-06	intergenic_region
	9	73489185	G	A	Caz09g09890-Caz09g09900	Caz09g09890-Caz09g09900	2.17048e-06	intergenic_region
	9	73640487	C	T	Caz09g09890-Caz09g09900	Caz09g09890-Caz09g09900	9.49971e-07	intergenic_region
	9	73712130	C	T	Caz09g09890-Caz09g09900	Caz09g09890-Caz09g09900	2.08288e-06	intergenic_region
	9	73864970	C	T	Caz09g09930-Caz09g09940	Caz09g09930-Caz09g09940	2.08288e-06	intergenic_region
	9	74011104	C	A	Caz09g09930-Caz09g09940	Caz09g09930-Caz09g09940	2.08288e-06	intergenic_region
	9	74191238	T	A	Caz09g09950-Caz09g09960	Caz09g09950-Caz09g09960	2.94991e-06	intergenic_region
	9	74352409	A	G	Caz09g09960-Caz09g09970	Caz09g09960-Caz09g09970	2.08288e-06	intergenic_region
	9	74597267	G	C	Caz09g09960-Caz09g09970	Caz09g09960-Caz09g09970	2.08288e-06	intergenic_region
	9	74738431	G	T	Caz09g09970-Caz09g09980	Caz09g09970-Caz09g09980	2.25108e-06	intergenic_region
	9	74763709	C	A	Caz09g09970-Caz09g09980	Caz09g09970-Caz09g09980	2.08288e-06	intergenic_region
	9	74896307	G	T	Caz09g09970-Caz09g09980	Caz09g09970-Caz09g09980	2.19944e-06	intergenic_region
	9	75027860	C	T	Caz09g09970-Caz09g09980	Caz09g09970-Caz09g09980	2.08288e-06	intergenic_region
	9	75470087	T	G	Caz09g10000-Caz09g10010	Caz09g10000-Caz09g10010	9.49971e-07	intergenic_region
	9	75662380	A	T	Caz09g10010-Caz09g10020	Caz09g10010-Caz09g10020	2.67601e-06	intergenic_region
	9	75852073	G	A	Caz09g10020-Caz09g10030	Caz09g10020-Caz09g10030	2.08288e-06	intergenic_region
	9	76018126	G	A	Caz09g10030-Caz09g10040	Caz09g10030-Caz09g10040	9.49971e-07	intergenic_region
	9	76095263	T	C	Caz09g10040-Caz09g10050	Caz09g10040-Caz09g10050	2.08288e-06	intergenic_region
	9	76241220	G	A	Caz09g10040-Caz09g10050	Caz09g10040-Caz09g10050	2.08288e-06	intergenic_region
	9	76338747	G	A	Caz09g10040-Caz09g10050	Caz09g10040-Caz09g10050	9.49971e-07	intergenic_region
	9	76398161	C	A	Caz09g10040-Caz09g10050	Caz09g10040-Caz09g10050	2.08288e-06	intergenic_region
	9	76470811	C	A	Caz09g10040-Caz09g10050	Caz09g10040-Caz09g10050	2.08288e-06	intergenic_region
	9	76601731	C	T	Caz09g10050	Caz09g10050.1	2.08288e-06	downstream_gene_variant
	9	76724674	G	T	Caz09g10050-Caz09g10060	Caz09g10050-Caz09g10060	2.08288e-06	intergenic_region
	9	76785115	A	T	Caz09g10050-Caz09g10060	Caz09g10050-Caz09g10060	2.47522e-06	intergenic_region
	9	76890191	C	T	Caz09g10050-Caz09g10060	Caz09g10050-Caz09g10060	2.08288e-06	intergenic_region
	9	77040206	G	A	Caz09g10050-Caz09g10060	Caz09g10050-Caz09g10060	2.08288e-06	intergenic_region
	9	77241451	C	T	Caz09g10060-Caz09g10070	Caz09g10060-Caz09g10070	2.08288e-06	intergenic_region
	9	77593131	C	T	Caz09g10080-Caz09g10090	Caz09g10080-Caz09g10090	3.61743e-06	intergenic_region
	9	77674628	A	T	Caz09g10090-Caz09g10100	Caz09g10090-Caz09g10100	2.08288e-06	intergenic_region
	9	77746773	C	T	Caz09g10090-Caz09g10100	Caz09g10090-Caz09g10100	2.08288e-06	intergenic_region
	9	77913825	G	A	Caz09g10090-Caz09g10100	Caz09g10090-Caz09g10100	2.08288e-06	intergenic_region
	9	77976086	C	G	Caz09g10090-Caz09g10100	Caz09g10090-Caz09g10100	2.08288e-06	intergenic_region
	9	78094219	C	T	Caz09g10090-Caz09g10100	Caz09g10090-Caz09g10100	2.08288e-06	intergenic_region
	9	78288166	T	A	Caz09g10090-Caz09g10100	Caz09g10090-Caz09g10100	2.08288e-06	intergenic_region
	9	78347838	C	A	Caz09g10090-Caz09g10100	Caz09g10090-Caz09g10100	2.08288e-06	intergenic_region
	9	78413127	C	T	Caz09g10090-Caz09g10100	Caz09g10090-Caz09g10100	2.08288e-06	intergenic_region
	9	78579333	G	A	Caz09g10090-Caz09g10100	Caz09g10090-Caz09g10100	2.08288e-06	intergenic_region
	9	78745729	G	A	Caz09g10100-Caz09g10110	Caz09g10100-Caz09g10110	2.08288e-06	intergenic_region
	9	78920133	G	A	Caz09g10110-Caz09g10120	Caz09g10110-Caz09g10120	2.08288e-06	intergenic_region
	9	79115355	G	A	Caz09g10110-Caz09g10120	Caz09g10110-Caz09g10120	2.08288e-06	intergenic_region
	9	79402273	G	T	Caz09g10110-Caz09g10120	Caz09g10110-Caz09g10120	2.08288e-06	intergenic_region
	9	79562960	C	T	Caz09g10110-Caz09g10120	Caz09g10110-Caz09g10120	9.49971e-07	intergenic_region
	9	79736306	A	G	Caz09g10110-Caz09g10120	Caz09g10110-Caz09g10120	2.08288e-06	intergenic_region
	9	80095802	G	A	Caz09g10120-Caz09g10130	Caz09g10120-Caz09g10130	2.08288e-06	intergenic_region
	9	80539153	C	A	Caz09g10130-Caz09g10140	Caz09g10130-Caz09g10140	9.49971e-07	intergenic_region
	9	80714668	C	T	Caz09g10140-Caz09g10150	Caz09g10140-Caz09g10150	9.49971e-07	intergenic_region
	9	80924194	A	T	Caz09g10150-Caz09g10160	Caz09g10150-Caz09g10160	2.08288e-06	intergenic_region
	9	80972839	G	T	Caz09g10150-Caz09g10160	Caz09g10150-Caz09g10160	2.08288e-06	intergenic_region
	9	81054832	C	T	Caz09g10150-Caz09g10160	Caz09g10150-Caz09g10160	2.08288e-06	intergenic_region
	9	81100805	T	G	Caz09g10150-Caz09g10160	Caz09g10150-Caz09g10160	2.08288e-06	intergenic_region
	9	81177032	G	T	Caz09g10150-Caz09g10160	Caz09g10150-Caz09g10160	1.44757e-06	intergenic_region
	9	81302845	C	T	Caz09g10160-Caz09g10170	Caz09g10160-Caz09g10170	9.49971e-07	intergenic_region
	9	81586410	G	T	Caz09g10180-Caz09g10190	Caz09g10180-Caz09g10190	2.08288e-06	intergenic_region
	9	81621441	T	C	Caz09g10180-Caz09g10190	Caz09g10180-Caz09g10190	2.08288e-06	intergenic_region
	9	81707895	C	A	Caz09g10190-Caz09g10200	Caz09g10190-Caz09g10200	2.08288e-06	intergenic_region
	9	81854812	A	G	Caz09g10200-Caz09g10210	Caz09g10200-Caz09g10210	2.08288e-06	intergenic_region
	9	82002985	G	A	Caz09g10200-Caz09g10210	Caz09g10200-Caz09g10210	9.49971e-07	intergenic_region
	9	82171747	G	T	Caz09g10200-Caz09g10210	Caz09g10200-Caz09g10210	2.08288e-06	intergenic_region
	9	82303772	G	A	Caz09g10200-Caz09g10210	Caz09g10200-Caz09g10210	2.08288e-06	intergenic_region
	9	82431832	C	A	Caz09g10210-Caz09g10220	Caz09g10210-Caz09g10220	2.08288e-06	intergenic_region
	9	82619645	G	A	Caz09g10210-Caz09g10220	Caz09g10210-Caz09g10220	2.08288e-06	intergenic_region
	9	82909727	G	A	Caz09g10240-Caz09g10250	Caz09g10240-Caz09g10250	2.08288e-06	intergenic_region
	9	83100622	T	A	Caz09g10240-Caz09g10250	Caz09g10240-Caz09g10250	2.08288e-06	intergenic_region
	9	83100623	G	T	Caz09g10240-Caz09g10250	Caz09g10240-Caz09g10250	2.08288e-06	intergenic_region
	9	83309955	C	T	Caz09g10240-Caz09g10250	Caz09g10240-Caz09g10250	9.49971e-07	intergenic_region
	9	83404807	G	A	Caz09g10240-Caz09g10250	Caz09g10240-Caz09g10250	2.08288e-06	intergenic_region
	9	83404838	G	T	Caz09g10240-Caz09g10250	Caz09g10240-Caz09g10250	2.08288e-06	intergenic_region
	9	83520959	T	A	Caz09g10240-Caz09g10250	Caz09g10240-Caz09g10250	2.08288e-06	intergenic_region
	9	83714096	G	A	Caz09g10280-Caz09g10290	Caz09g10280-Caz09g10290	2.08288e-06	intergenic_region
	9	83867089	G	A	Caz09g10280-Caz09g10290	Caz09g10280-Caz09g10290	2.08288e-06	intergenic_region
	9	84160661	C	T	Caz09g10300-Caz09g10310	Caz09g10300-Caz09g10310	5.3236e-06	intergenic_region
	9	84246894	C	A	Caz09g10310	Caz09g10310.1	2.08288e-06	downstream_gene_variant
	9	84286513	C	T	Caz09g10310-Caz09g10320	Caz09g10310-Caz09g10320	9.49971e-07	intergenic_region
	9	84396758	C	T	Caz09g10320-Caz09g10330	Caz09g10320-Caz09g10330	9.49971e-07	intergenic_region
	9	84678867	G	T	Caz09g10330-Caz09g10340	Caz09g10330-Caz09g10340	2.08288e-06	intergenic_region
	9	84746033	C	A	Caz09g10340-Caz09g10350	Caz09g10340-Caz09g10350	2.08288e-06	intergenic_region
	9	84938301	G	A	Caz09g10340-Caz09g10350	Caz09g10340-Caz09g10350	2.08288e-06	intergenic_region
	10	149322667	A	T	Caz10g10520-Caz10g10530	Caz10g10520-Caz10g10530	1.72114e-06	intergenic_region
	10	176704341	C	T	Caz10g13380-Caz10g13390	Caz10g13380-Caz10g13390	1.19219e-08	intergenic_region
	10	177452058	C	G	Caz10g13390-Caz10g13400	Caz10g13390-Caz10g13400	4.96522e-08	intergenic_region
	10	177559962	T	A	Caz10g13390-Caz10g13400	Caz10g13390-Caz10g13400	1.19219e-08	intergenic_region
	10	177683167	C	A	Caz10g13400-Caz10g13410	Caz10g13400-Caz10g13410	1.13792e-08	intergenic_region
	10	178143785	G	A	Caz10g13430	Caz10g13430.1	1.19219e-08	upstream_gene_variant
	10	178345921	G	A	Caz10g13470-Caz10g13480	Caz10g13470-Caz10g13480	3.32043e-06	intergenic_region
	10	178390380	C	T	Caz10g13470-Caz10g13480	Caz10g13470-Caz10g13480	8.28279e-06	intergenic_region
leaf_length_gene	9	10854584	C	T	Caz09g04500-Caz09g04510	Caz09g04500-Caz09g04510	7.79808e-06	intergenic_region
	9	10854587	C	A	Caz09g04500-Caz09g04510	Caz09g04500-Caz09g04510	7.79808e-06	intergenic_region
	9	10854597	T	C	Caz09g04500-Caz09g04510	Caz09g04500-Caz09g04510	7.79808e-06	intergenic_region
number_of_ventricles_	6	39777988	A	C	Caz06g15130	Caz06g15130.1	1.98356e-06	intron_variant
old_ripe_fruit_color_gene	6	6554629	T	G	Caz06g04040	Caz06g04040.1	4.66406e-07	synonymous_variant
	6	6641523	A	C	Caz06g04120	Caz06g04120.1	5.50027e-06	missense_variant
	6	6778264	C	T	Caz06g04180-Caz06g04190	Caz06g04180-Caz06g04190	9.30698e-07	intergenic_region
	6	6859623	A	G	Caz06g04230	Caz06g04230.1	9.99962e-07	intron_variant
	6	7125843	C	A	Caz06g04420	Caz06g04420.1	1.34501e-12	missense_variant
	6	7299653	G	A	Caz06g04510	Caz06g04510.1	3.09854e-11	upstream_gene_variant
	6	7328773	G	A	Caz06g04540	Caz06g04540.1	1.01567e-09	intron_variant
	6	7359645	G	A	Caz06g04550	Caz06g04550.1	4.69764e-09	downstream_gene_variant
	6	7629802	G	A	Caz06g04630	Caz06g04630.1	7.20813e-09	downstream_gene_variant
	6	8544819	G	C	Caz06g04960	Caz06g04960.2	4.35194e-06	3_prime_UTR_variant
	6	9010893	T	G	Caz06g05200	Caz06g05200.1	6.25336e-11	intron_variant
	6	9013838	C	G	Caz06g05200	Caz06g05200.1	3.35284e-09	intron_variant
	6	9174017	G	A	Caz06g05300	Caz06g05300.1	4.31294e-18	upstream_gene_variant
	6	9277206	A	G	Caz06g05360	Caz06g05360.1	3.8646e-17	downstream_gene_variant
	6	9290119	A	T	Caz06g05380	Caz06g05380.1	4.31294e-18	upstream_gene_variant
	6	9313658	C	T	Caz06g05390	Caz06g05390.1	1.16354e-18	missense_variant
	6	9364044	C	T	Caz06g05410	Caz06g05410.1	5.86577e-18	missense_variant
	6	9450770	C	T	Caz06g05430	Caz06g05430.1	5.23479e-08	downstream_gene_variant
	6	9772279	G	A	Caz06g05550-Caz06g05560	Caz06g05550-Caz06g05560	2.61485e-08	intergenic_region
	6	9772288	C	T	Caz06g05550-Caz06g05560	Caz06g05550-Caz06g05560	2.61485e-08	intergenic_region
	6	10108452	C	T	Caz06g05770	Caz06g05770.1	1.78035e-07	downstream_gene_variant
	6	10111913	C	T	Caz06g05780	Caz06g05780.1	1.20346e-07	upstream_gene_variant
	6	10111919	A	T	Caz06g05780	Caz06g05780.1	1.20346e-07	upstream_gene_variant
	6	10111949	A	C	Caz06g05780	Caz06g05780.1	7.71419e-08	upstream_gene_variant
	6	10111957	C	T	Caz06g05780	Caz06g05780.1	7.71419e-08	upstream_gene_variant
	6	10111962	G	C	Caz06g05780	Caz06g05780.1	7.71419e-08	upstream_gene_variant
	6	10116450	A	T	Caz06g05780	Caz06g05780.1	1.53834e-06	synonymous_variant
	6	10175838	G	A	Caz06g05820	Caz06g05820.1	1.9592e-06	downstream_gene_variant
	6	10175873	C	T	Caz06g05820	Caz06g05820.1	1.42253e-06	downstream_gene_variant
	6	10186620	T	C	Caz06g05830-Caz06g05840	Caz06g05830-Caz06g05840	1.9592e-06	intergenic_region
	6	10186626	T	C	Caz06g05830-Caz06g05840	Caz06g05830-Caz06g05840	1.9592e-06	intergenic_region
	6	10186659	G	A	Caz06g05830-Caz06g05840	Caz06g05830-Caz06g05840	1.9592e-06	intergenic_region
	6	10202522	G	C	Caz06g05840	Caz06g05840.1	6.34117e-07	synonymous_variant
	6	10202570	G	C	Caz06g05840	Caz06g05840.1	5.10004e-07	downstream_gene_variant
	6	10437272	G	A	Caz06g05930	Caz06g05930.1	1.21569e-07	upstream_gene_variant
	6	10777475	T	G	Caz06g06080	Caz06g06080.1	5.17924e-29	intron_variant
	12	20416542	A	G	Caz12g07090-Caz12g07100	Caz12g07090-Caz12g07100	8.88704e-07	intergenic_region
	12	20464822	A	C	Caz12g07100	Caz12g07100.1	8.88704e-07	synonymous_variant
	12	20813626	T	A	Caz12g07170-Caz12g07180	Caz12g07170-Caz12g07180	3.25763e-08	intergenic_region
pedicel_attachment_status_gene	1	310523722	T	C	Caz01g37680-Caz01g37690	Caz01g37680-Caz01g37690	6.23915e-06	intergenic_region
	1	310569740	T	G	Caz01g37690-Caz01g37700	Caz01g37690-Caz01g37700	6.23915e-06	intergenic_region
	3	30560217	G	A	Caz03g14300	Caz03g14300.1	5.36591e-06	3_prime_UTR_variant
	3	30631285	A	G	Caz03g14350-Caz03g14360	Caz03g14350-Caz03g14360	5.36591e-06	intergenic_region
	3	30730112	A	G	Caz03g14370-Caz03g14380	Caz03g14370-Caz03g14380	6.09593e-06	intergenic_region
	3	30730122	G	A	Caz03g14370-Caz03g14380	Caz03g14370-Caz03g14380	6.09593e-06	intergenic_region
	3	30730140	A	G	Caz03g14370-Caz03g14380	Caz03g14370-Caz03g14380	5.74616e-06	intergenic_region
	3	30730147	C	T	Caz03g14370-Caz03g14380	Caz03g14370-Caz03g14380	6.3907e-06	intergenic_region
	3	30730166	T	C	Caz03g14370-Caz03g14380	Caz03g14370-Caz03g14380	6.76326e-06	intergenic_region
	6	57292787	C	A	Caz06g17980-Caz06g17990	Caz06g17980-Caz06g17990	2.35315e-06	intergenic_region
	6	57374406	G	A	Caz06g17980-Caz06g17990	Caz06g17980-Caz06g17990	2.07846e-06	intergenic_region
	6	58891797	C	T	Caz06g18120-Caz06g18130	Caz06g18120-Caz06g18130	2.07846e-06	intergenic_region
	6	58951140	C	T	Caz06g18130-Caz06g18140	Caz06g18130-Caz06g18140	2.07846e-06	intergenic_region
	6	58951183	C	T	Caz06g18130-Caz06g18140	Caz06g18130-Caz06g18140	2.07846e-06	intergenic_region
	6	60977736	T	C	Caz06g18400	Caz06g18400.1	5.00555e-07	downstream_gene_variant
	6	60982390	T	C	Caz06g18400	Caz06g18400.1	5.64338e-07	downstream_gene_variant
	6	61278605	G	A	Caz06g18470-Caz06g18480	Caz06g18470-Caz06g18480	5.00555e-07	intergenic_region
	6	61330456	C	T	Caz06g18470-Caz06g18480	Caz06g18470-Caz06g18480	5.00555e-07	intergenic_region
	6	61380439	G	T	Caz06g18470-Caz06g18480	Caz06g18470-Caz06g18480	5.00555e-07	intergenic_region
	6	211112838	T	C	Caz06g25360-Caz06g25370	Caz06g25360-Caz06g25370	1.22139e-06	intergenic_region
	6	211167755	T	C	Caz06g25360-Caz06g25370	Caz06g25360-Caz06g25370	1.22139e-06	intergenic_region
	8	162604665	T	C	Caz08g19950-Caz08g19960	Caz08g19950-Caz08g19960	6.92902e-07	intergenic_region
	8	163385700	C	T	Caz08g20350	Caz08g20350.1	9.29923e-06	upstream_gene_variant
	8	172097464	T	C	Caz08g25340-Caz08g25350	Caz08g25340-Caz08g25350	1.17224e-06	intergenic_region
	8	172141639	G	A	Caz08g25360	Caz08g25360.1	1.17224e-06	upstream_gene_variant
	12	249033579	C	T	Caz12g22970	Caz12g22970.1	9.72195e-06	intron_variant
single_fruit_weight_gene	1	303176402	C	T	Caz01g36920-Caz01g36930	Caz01g36920-Caz01g36930	1.53911e-07	intergenic_region
	1	303507572	A	G	Caz01g36970-Caz01g36980	Caz01g36970-Caz01g36980	2.55204e-07	intergenic_region
	1	303944768	G	A	Caz01g37000-Caz01g37010	Caz01g37000-Caz01g37010	1.64763e-07	intergenic_region
	1	304028526	A	G	Caz01g37000-Caz01g37010	Caz01g37000-Caz01g37010	1.76384e-07	intergenic_region
	1	304092007	A	C	Caz01g37020-Caz01g37030	Caz01g37020-Caz01g37030	1.02109e-06	intergenic_region

## Sheet: Supplementary Table S4
Supplementary Table S4 Annotation of Candidate Genes
Trait	candidate genes	annotation
anther color	Caz02g18720	Protein DETOXIFICATION
	Caz02g18730	Ribonuclease H
commercial fruit horizontal	Caz02g00140	heat shock 70 kDa protein-like
	Caz02g00150	Pectin acetylesterase
	Caz03g07760	Clp R domain-containing protein
	Caz09g07850	Putative sugar phosphate/phosphate translocator
	Caz09g07860	DUF1685 family protein(DUF1685
	Caz09g07890	Oleosin
	Caz09g07900	Phospholipase A1
	Caz09g07910	F-box domain-containing protein
	Caz09g07920	BTB/POZ domain-containing protein
	Caz09g07940	12-oxophytodienoate reductase-like protein
	Caz09g07950	Trihelix transcription factor
	Caz09g07990	Putative f-box protein（
	Caz09g08000	Unknown protein
	Caz09g08010	FK506-binding protein 5-like（
	Caz09g08020	ULP_PROTEASE domain-containing protein（
	Caz09g08020	ULP_PROTEASE domain-containing protein
	Caz09g08040	PREDICTED: N-lysine methyltransferase
	Caz09g08050	Putative mitochodrial transcription termination factor
	Caz09g08060	2-alkenal reductase (NADP(+)-dependent)
	Caz09g08060	2-alkenal reductase (NADP(+)-dependent)
	Caz09g08070	Peroxisomal and mitochondrial division factor 2
	Caz09g08080	Xyloglucan endotransglucosylase/hydrolase
	Caz09g08090	Reverse transcriptase
	Caz11g00220	Deubiquitinating enzyme MINDY-3（
commercial fruit lengthwise	Caz04g22470	SPARK domain-containing protein（
fruit shape	Caz01g38590	HXXXD-type acyl-transferase family protein
	Caz01g38600	PREDICTED: alcohol dehydrogenase（
	Caz01g39080	ULP_PROTEASE domain-containing protein
	Caz01g39090	Abscisic acid 8'-hydroxylase 1
fruit surface ridges	Caz03g37400	Beta-amylase
	Caz05g16800	Dehydration responsive element binding protein
	Caz05g16810	Late embryogenesis abundant (LEA) protein-like protein
green and ripe fruit color gene	Caz01g06830	Protein phosphatase
	Caz01g06840	AP2/ERF domain-containing transcription factor
	Caz09g09560	Putative E3 ubiquitin ligase
	Caz09g09710	Homocysteine s-methyltransferase
	Caz09g09740	Vicilin-like antimicrobial peptides 2-1
	Caz09g09750	UV-B-induced protein At3g17800, chloroplastic-like
	Caz09g09750	UV-B-induced protein At3g17800, chloroplastic-like
	Caz09g09760	Putative myosin heavy chain-related protein
	Caz09g09760	Putative myosin heavy chain-related protein
	Caz09g09770	Digalactosyldiacylglycerol synthase
	Caz09g09780	Pentatricopeptide repeat-containing protein
	Caz09g09790	peptide chain release factor 1
	Caz09g09790	peptide chain release factor 1
	Caz09g09800	O-fucosyltransferase family protein
	Caz09g09800	O-fucosyltransferase family protein
	Caz09g09810	Receptor-like kinase
	Caz09g09810	Receptor-like kinase
	Caz09g09820	Unknown protein
	Caz09g09850	Receptor-like protein kinase
	Caz09g09890	Unknown protein
	Caz09g09900	Tyrosine decarboxylase 1
	Caz09g09930	SWIM-type domain-containing protein
	Caz09g09940	60S ribosomal protein L34
	Caz09g09950	homeobox-leucine zipper protein ATHB-15-like
	Caz09g09960	MACPF domain-containing protein
	Caz09g09960	MACPF domain-containing protein
	Caz09g09970	KH domain-containing protein
	Caz09g09970	KH domain-containing protein
	Caz09g09980	Protein kinase
	Caz09g10000	Bromo domain-containing protein
	Caz09g10010	Bromo domain-containing protein
	Caz09g10010	Bromo domain-containing protein
	Caz09g10020	Bromo domain-containing protein
	Caz09g10020	Bromo domain-containing protein
	Caz09g10030	Bromo domain-containing protein
	Caz09g10030	Bromo domain-containing protein
	Caz09g10040	RING-type domain-containing protein
	Caz09g10040	RING-type domain-containing protein
	Caz09g10050	Bifunctional protein FolD
	Caz09g10050	Bifunctional protein FolD
	Caz09g10050	Bifunctional protein FolD
	Caz09g10060	LEA_2 domain-containing protein
	Caz09g10060	LEA_2 domain-containing protein
	Caz09g10070	Ribosomal protein S1
	Caz09g10080	ribosomal protein S4
	Caz09g10090	protein LURP-one-related 8-like
	Caz09g10090	protein LURP-one-related 8-like
	Caz09g10100	protein FLC EXPRESSOR-like
	Caz09g10100	protein FLC EXPRESSOR-like
	Caz09g10110	CCHC-type domain-containing protein
	Caz09g10110	CCHC-type domain-containing protein
	Caz09g10120	Reverse transcriptase
	Caz09g10120	Reverse transcriptase
	Caz09g10130	Ethylene-overproduction protein 1
	Caz09g10130	Ethylene-overproduction protein 1
	Caz09g10140	Reverse transcriptase domain-containing protein
	Caz09g10140	Reverse transcriptase domain-containing protein
	Caz09g10150	SWIM-type domain-containing protein
	Caz09g10150	SWIM-type domain-containing protein
	Caz09g10160	Fe2OG dioxygenase domain-containing protein
	Caz09g10160	Fe2OG dioxygenase domain-containing protein
	Caz09g10170	E3 ubiquitin-protein ligase listerin
	Caz09g10180	Rad21_Rec8_N domain-containing protein
	Caz09g10190	60 kDa chaperonin
	Caz09g10200	Rad60-SLD domain-containing protein
	Caz09g10220	Putative Pentatricopeptide repeat superfamily protein
	Caz09g10240	dnaJ protein homolog
	Caz09g10250	Ras-related protein like
	Caz09g10280	Lipase_3 domain-containing protein
	Caz09g10290	Phosphopyruvate hydratase
	Caz09g10300	Receptor-like protein kinase
	Caz09g10310	Ribonuclease H
	Caz09g10310	Ribonuclease H
	Caz09g10310	Ribonuclease H
	Caz09g10320	Peptidyl-prolyl cis-trans isomerase PASTICCINO1
	Caz09g10320	Peptidyl-prolyl cis-trans isomerase PASTICCINO1
	Caz09g10330	vacuolar-sorting receptor 1-like
	Caz09g10330	vacuolar-sorting receptor 1-like
	Caz09g10340	protein FATTY ACID EXPORT 3, chloroplastic
	Caz09g10340	protein FATTY ACID EXPORT 3, chloroplastic
	Caz09g10350	Ribonuclease T(2)
	Caz10g10520	MYB transcription factor
	Caz10g10530	H(+)-exporting diphosphatase
	Caz10g13380	probable LRR receptor-like serine/threonine-protein kinase At3g47570
	Caz10g13410	Protein phosphatase
	Caz10g13430	RNase H domain-containing protein
	Caz10g13470	Glycine-rich protein
	Caz10g13480	Actin depolymerizing factor
leaf length	Caz09g04500	Abhydrolase_2 domain-containing protein
	Caz09g04510	ATP-dependent Clp protease proteolytic subunit
number of ventricles	Caz06g15130	Alkaline/neutral invertase
old ripe fruit color gene	Caz06g04040	Yippee domain-containing protein
	Caz06g04120	Yippee domain-containing protein
	Caz06g04180	TPR_REGION domain-containing protein
	Caz06g04190	Cytochrome P450
	Caz06g04230	Mur_ligase_M domain-containing protein
	Caz06g04420	Ethylene-responsive transcription factor rap2-7
	Caz06g04510	Putative ovule protein
	Caz06g04540	PREDICTED: dof zinc finger
	Caz06g04550	Morc6_S5 domain-containing protein
	Caz06g04630	tRNA-intron lyase
	Caz06g04960	Unknown protein
	Caz06g05200	Vacuolar protein sorting-associated protein 24-like protein 1
	Caz06g05300	RRM domain-containing protein
	Caz06g05360	Glyoxal_oxid_N domain-containing protein
	Caz06g05380	AP-2 complex subunit alpha
	Caz06g05390	DDT domain-containing protein PTM
	Caz06g05410	Histone deacetylase HDT1-like
	Caz06g05430	Putative HhH-GPD base excision DNA repair family protein
	Caz06g05550	Fatty acyl-CoA reductase
	Caz06g05560	Ribonuclease P
	Caz06g05770	Lycopene beta-cyclase
	Caz06g05780	CASP-like protein
	Caz06g05830	Cytochrome P450
	Caz06g05840	NAC domain-containing protein
	Caz06g05840	NAC domain-containing protein
	Caz06g05840	NAC domain-containing protein
	Caz06g05930	Histone deacetylase
	Caz06g06080	J domain-containing protein
	Caz12g07090	(+)-neomenthol dehydrogenase
	Caz12g07100	Protein kinase
	Caz12g07100	Protein kinase
	Caz12g07170	Pre-mRNA-splicing factor ATP-dependent RNA helicase
	Caz12g07180	Putative E3 ubiquitin-protein ligase ARI2
pedicel attachment status	Caz01g37680	Glycosyltransferase
	Caz01g37690	Tryptophan aminotransferase-related protein 4
	Caz01g37690	Tryptophan aminotransferase-related protein 4
	Caz01g37700	Glycosyltransferase
	Caz03g14300	protein argonaute 1-like
	Caz03g14350	Bifunctional D-cysteine desulfhydrase/1-aminocyclopropane-1-carboxylate deaminase
	Caz03g14360	protein NRT1/ PTR FAMILY 1.2-like
	Caz03g14370	Kinase-like protein
	Caz03g14380	Serine C-palmitoyltransferase
	Caz06g17980	BZIP transcription factor
	Caz06g17990	AT-hook motif nuclear-localized protein
	Caz06g18120	Trehalose 6-phosphate phosphatase
	Caz06g18130	Flavin-containing monooxygenase
	Caz06g18130	Flavin-containing monooxygenase
	Caz06g18140	Protein NRT1/ PTR FAMILY 6.3
	Caz06g18400	-
	Caz06g18470	Rep_fac-A_C domain-containing protein
	Caz06g18480	Protein disulfide-isomerase
	Caz06g25360	Phosphoinositide phospholipase C
	Caz06g25370	Methyltransf_11 domain-containing protein
	Caz08g19950	Unknown protein
	Caz08g19960	Filament-like plant protein 4
	Caz08g20350	16S rRNA (uracil(1498)-N(3))-methyltransferase
	Caz08g25340	Proteasome subunit alpha type
	Caz08g25360	Pentatricopeptide repeat-containing protein
	Caz12g22970	CDK5RAP3-like protein
single fruit weight	Caz01g36920	DUF4219 domain-containing protein
	Caz01g36930	AT-hook motif nuclear-localized protein
	Caz01g36970	Protein FAM33A
	Caz01g36980	paired amphipathic helix protein Sin3-like 2
	Caz01g37000	Unknown protein
	Caz01g37010	Chaperone DnaK
	Caz01g37020	Heat shock protein DnaJ, cysteine-rich domain containing protein
	Caz01g37030	Nucleotide-diphospho-sugar transferase

## Sheet: Supplementary Table S5
Supplementary Table S5 Quality trait standards
Qualitative traits	Record standard
Anther color	At the early flowering period of "Mengjiao". 1=white; 2=light yellow; 3=Yellow; 4=light blue; 5=Blue; 6=Purple
Style length	At the early flowering period of "Doujiao". 1=shorter than the stamen; 2=Approximately the same length as the stamen; 3=longer than stamen
Pedicle growth status	At the early flowering period of "Doujiao". 1=drooping; 2=lateral growth; 3=upright
Leaf shape	At the early flowering period of "Simengdou". 1=oval; 2=long oval shape; 3=lanceolate
Green and ripe fruit color	At the ripening period of commercial fruit of "Duijiao". 1=yellow white; 2=Milk yellow; 3=yellow green; 4=light green; 5=Green; 6=dark green; 7=dark green; 8=Purple; 9=Purple Black
Fruit surface ridges	At the ripening period of commercial fruit of "Duijiao". 0=none; 1=Shallow; 2=Medium; 3=Deep
Fruit shoulder shape	At the ripening period of commercial fruit of "Duijiao". 0=no fruit shoulder; 1=convex; 2=Slightly concave and nearly flat; 3=Depression
Fruit shape	At the ripening period of commercial fruit of "Duijiao". 1=flat lantern shape; 2=square lantern shape; 3=Long lantern shape; 4=short cone shape; 5=long cone shape; 6=Short horned pepper; 7=long horn shape; 8=short sheep horn shape; 9=long sheep horn shape; 10=short finger shape; 11=long finger shape; 12=linear; 13=nearly spherical
Fruit bearing directions	The orientation of the fruit tip at the ripening period of commercial fruit of "Simengdou". 1=upward; 2=Down
Fruit cross-section shape	At the ripening period of commercial fruit of "Duijiao". 1=nearly circular; 2=Near triangle; 3=Near quadrilateral; 4=Irregular shape
Placental size	The transverse diameter of the placenta profile is compared with the transverse diameter of the fruit. 1=smaller; 2=Medium; 3=Large
Old ripe fruit color	At the old ripening period of "Duijiao". 1=orange red; 2=Orange red; 3=Bright red; 4=dark red; 5=Purple red
Quantitative traits	Record standard
First flower festival position	The number of leaves of the main stem from the first true leaf to the first flower at the early flowering period of "Mengjiao".
Main stem thickness	The diameter at 0.5 cm below the fruit position at the mature period of "Mengjiao" (cm).
Main stem length	The distance from the base of the plant to the first branching point of the main stem at the early flowering period of "Simengdou" (cm).
Leaf length	The length of the largest leaf which is intact and normally growing in the middle of the plant at the early flowering period of "Simengdou" (cm).
Leaf width	The width of the largest leaf which is intact and normally growing in the middle of the plant at the early flowering period of "Simengdou" (cm).
Plant height	The distance from the ground to the highest point of the plant at the mature period of "Mengjiao" (cm).
Plant width	The vertical projection distance of the maximum diameter of the leaf canopy at the mature period of "Mengjiao" (cm).
Commercial fruit lengthwise stem	The vertical length from the base of pedicle to the fruit tip of "Duijiao" at the mature period (cm).
Commercial fruit horizontal stem	The diameter of the maximum transverse section of "Duijiao" which is perpendicular to the longitudinal axis at the mature period (cm).
Fruit stem length	The length of the curve from the junction of the stem and fruit to the end of the stem at the mature period of "Duijiao" (cm)
Fruit pulp thickness	The pulp thickness of "Duijiao" at the mature period (cm)
Number of ventricles	The number of ventricles in normally developed "Duijiao" at the mature period.
Single fruit weight	The weight of "Duijiao" at the mature period (g)
